# Supplementary material for: On the agreement between bibliometrics and peer review: Evidence from the Italian research assessment exercises
Source: PLoS One. 2020 Nov 18;15(11):e0242520. doi: 10.1371/journal.pone.0242520 (PMC7673579; doi:10.1371/journal.pone.0242520)
Supplement: S1 File — (XLSX) [file pone.0242520.s009.xlsx]

## Sheet: Legenda
Variable name	Description
AREA	Research Areas
SSD	Scientific fields defined according to Italian law (DM 4 october 2000) http://www.miur.it/UserFiles/115.htm
PR_percent	Percentage of submitted publications evaluated by peer review in the research assessment exercise
BIB_percent	Percentage of submitted publications evaluated by bibliometric algorithm in the research assessment exercise
IR_percent	Percentage of submitted publication for which bibliometric algorithm is inconclusive
Double_percent	Percentage of submitted publications evaluated by both methods (for VQR1 articles of EXP1 are considered)
Num_pub	Number of submitted publications
Avg_score	Average evaluation score of the submitted publication at a research field level (SSD). It is calculated by dividing the sum of the numerical scores received by the submitted publications and the number of publications.
VQR1 Scores	Description (numerical score)
A	Excellent (1)
B	Good (0.8)
C	Acceptable (0.4)
D	Limited (0)
IP	Peer review is inconclusive
IR	Bibliometric algorithm is inconclusive
EXP2 Scores	Description (numerical score)
A	Excellent (1)
B	Elevated (0.8)
C	Fair (0.5)
D	Acceptable (0.1)
E	Limited (0)
IP	Peer review is inconclusive
IR	Bibliometric arlgorithm is inconclusive
Source of data:	ANVUR 2011, ANVUR 2017.

## Sheet: VQR1
AREA	SSD	PR_percent	BIB_percent	Double_percent	Num_pub	Avg_score
13	SECS-P/01	34.7	73.34	8.19	1954	0.49
13	SECS-P/02	42.56	65.68	8.24	813	0.4
13	SECS-P/03	42.27	63.41	5.91	440	0.4
13	SECS-P/04	62.86	45.71	8.57	105	0.35
13	SECS-P/05	21.14	87.43	8.57	175	0.69
13	SECS-P/06	46.48	60.8	7.29	398	0.35
13	SECS-P/07	74.87	28.55	3.42	1755	0.13
13	SECS-P/08	52.42	52.49	4.99	1343	0.23
13	SECS-P/09	64.04	35.96	0	178	0.11
13	SECS-P/10	67.36	37.69	5.04	337	0.3
13	SECS-P/11	71.95	30.86	2.81	606	0.11
13	SECS-P/12	91.33	11.42	2.96	473	0.29
13	SECS-P/13	80.36	22.18	2.55	275	0.26
13	SECS-S/01	35.14	73.17	8.3	1036	0.44
13	SECS-S/02	35.82	79.1	14.93	67	0.53
13	SECS-S/03	45.45	61.23	6.68	374	0.29
13	SECS-S/04	56.91	46.28	3.19	188	0.29
13	SECS-S/05	67.58	36.26	3.85	182	0.27
13	SECS-S/06	41.4	69.03	10.43	959	0.38
13	n.a	67.28	34.1	1.38	217	0.08
1	INF/01	48.48	72.27	20.74	2232	0.72
1	MAT/01	38.24	84.31	22.55	102	0.58
1	MAT/02	43.57	83.97	27.54	443	0.48
1	MAT/03	41.13	83.67	24.8	1133	0.51
1	MAT/04	82.9	27.98	10.88	193	0.55
1	MAT/05	44.74	88.36	33.1	2251	0.61
1	MAT/06	46.85	86.58	33.42	365	0.64
1	MAT/07	48.17	87.36	35.53	957	0.58
1	MAT/08	49.39	88.83	38.22	743	0.61
1	MAT/09	40.72	90.46	31.19	388	0.69
1	SSD_nd	59.78	59.17	18.94	1800	0.41
2	FIS/01	18.4	97.4	15.8	2741	0.8
2	FIS/02	21.3	96.7	18	789	0.74
2	FIS/03	17.9	99.5	17.4	1526	0.87
2	FIS/04	16.4	96.8	13.2	342	0.8
2	FIS/05	30.4	89.6	20	3124	0.75
2	FIS/06	32.3	90.3	22.6	257	0.57
2	FIS/07	27.3	93.7	21	829	0.7
2	FIS/08	68.1	50.7	18.8	69	0.42
2	n.a	30.5	90.4	20.8	9979	0.75
4	GEO/01	33.0909	90.9091	24	275	0.626937
4	GEO/02	38.2716	84.4444	22.716	405	0.51414
4	GEO/03	26.9373	91.5129	18.4502	271	0.699818
4	GEO/04	52.2796	72.9483	25.228	329	0.402219
4	GEO/05	52.381	64.2857	16.6667	336	0.322767
4	GEO/06	32.3144	90.393	22.7074	229	0.700638
4	GEO/07	27.4194	93.9516	21.371	248	0.705642
4	GEO/08	26.0204	93.8776	19.898	196	0.737562
4	GEO/09	34.5455	82.4242	16.9697	165	0.491905
4	GEO/10	25.9615	93.75	19.7115	208	0.650935
4	GEO/11	32.7434	88.4956	21.2389	113	0.508696
4	GEO/12	30.9091	89.0909	20	55	0.585088
4	n.a	43.3945	76.0367	19.4679	5450	0.442573
6	MED/01	35.63	89.66	25.29	261	0.72
6	MED/02	90.91	28.41	19.32	88	0.37
6	MED/03	22.89	98.91	21.8	367	0.76
6	MED/04	27.65	97.55	25.2	1389	0.71
6	MED/05	38.68	94.43	33.1	287	0.54
6	MED/06	25.08	96.99	22.74	299	0.6
6	MED/07	35.68	97.16	32.84	880	0.59
6	MED/08	36.15	96.62	32.77	769	0.64
6	MED/09	35.28	94.92	30.28	2262	0.55
6	MED/10	26.96	93.52	20.48	293	0.53
6	MED/11	25.41	96.53	21.95	606	0.62
6	MED/12	27.1	97.84	24.94	417	0.69
6	MED/13	27.8	94.74	22.53	608	0.68
6	MED/14	30.04	96.7	26.74	273	0.6
6	MED/15	27.17	99.13	26.3	460	0.75
6	MED/16	36.69	93.95	30.65	248	0.58
6	MED/17	33.53	91.47	25	340	0.43
6	MED/18	50.99	76.02	27.05	2118	0.23
6	MED/19	47.5	88	36	200	0.3
6	MED/20	41.43	89.29	30.71	140	0.33
6	MED/21	43.71	91.02	34.73	167	0.47
6	MED/22	43.17	81.06	24.23	227	0.23
6	MED/23	36.46	95.67	32.13	277	0.45
6	MED/24	32.72	90.24	23.22	379	0.46
6	MED/25	40.29	81.2	21.49	484	0.42
6	MED/26	25.88	96.98	22.86	993	0.67
6	MED/27	43.93	87.54	31.8	305	0.39
6	MED/28	56.88	70.23	27.21	974	0.34
6	MED/29	53.76	84.95	38.71	186	0.34
6	MED/30	42.57	86.96	29.53	552	0.31
6	MED/31	47.31	84.68	31.99	372	0.32
6	MED/32	52.7	65.54	18.24	148	0.27
6	MED/33	61.81	65.56	27.37	453	0.18
6	MED/34	52.7	68.24	20.95	148	0.38
6	MED/35	40.51	90.63	31.14	395	0.44
6	MED/36	38.87	91.23	30.1	867	0.45
6	MED/37	29.59	92.86	22.45	98	0.58
6	MED/38	34.19	94.94	29.13	1047	0.55
6	MED/39	50.79	72.83	23.62	254	0.43
6	MED/40	44.44	85.15	29.7	909	0.3
6	MED/41	40.34	88.91	29.25	523	0.26
6	MED/42	53.47	69.28	22.75	879	0.43
6	MED/43	68.16	43.2	11.36	581	0.16
6	MED/44	55.29	72.22	27.51	378	0.36
6	MED/45	67.11	68.42	35.53	76	0.41
6	MED/46	30.09	96.02	26.55	226	0.54
6	MED/47	55.56	66.67	22.22	18	0.23
6	MED/48	29.03	87.1	16.13	31	0.69
6	MED/49	31.34	94.03	25.37	134	0.61
6	MED/50	49.26	72.41	21.67	203	0.41
6	SSD non definito	33.54	92.91	26.45	1452	0.44
7	AGR/01	86.75	17.42	4.53	838	0.31
7	AGR/02	49.39	62.96	12.35	494	0.57
7	AGR/03	45.45	66.34	12.29	407	0.57
7	AGR/04	56.25	59.03	15.97	144	0.47
7	AGR/05	55.26	60	15.26	190	0.58
7	AGR/06	75	40.91	15.91	44	0.46
7	AGR/07	29.2	88.69	17.88	274	0.74
7	AGR/08	42.37	70.62	13.56	177	0.6
7	AGR/09	71.55	40.09	14.22	232	0.34
7	AGR/10	81.29	27.49	9.94	171	0.33
7	AGR/11	45.22	71.97	17.2	314	0.49
7	AGR/12	38.56	89.55	28.11	402	0.65
7	AGR/13	24.11	94.94	19.05	336	0.84
7	AGR/14	41.89	86.49	29.73	74	0.65
7	AGR/15	25.3	92.49	18.77	506	0.83
7	AGR/16	24.68	93.32	17.99	389	0.85
7	AGR/17	43.32	91.44	34.76	187	0.61
7	AGR/18	36.33	88.16	24.9	245	0.59
7	AGR/19	32.62	87.38	20	420	0.61
7	AGR/20	42.55	87.23	29.79	141	0.49
7	VET/01	38.11	89.81	28.3	265	0.47
7	VET/02	36.11	84.72	23.61	216	0.67
7	VET/03	35.68	94.19	30.29	241	0.74
7	VET/04	36.65	88.69	26.24	221	0.55
7	VET/05	35.02	90.25	25.27	277	0.72
7	VET/06	25.79	95.26	21.05	190	0.83
7	VET/07	41.13	88.71	30.65	124	0.69
7	VET/08	45.3	73.49	18.79	298	0.58
7	VET/09	55.36	69.2	25.89	224	0.33
7	VET/10	39.43	81.14	24.57	175	0.54
7	n.a	48.77	64.79	15.77	1630	0.39
8	ICAR/01	49.87	75.07	24.93	381	0.66
8	ICAR/02	53.05	67.48	20.53	492	0.56
8	ICAR/03	40.17	82.05	22.22	234	0.65
8	ICAR/04	78.99	31.93	10.92	238	0.37
8	ICAR/05	60	54.47	14.47	235	0.46
8	ICAR/06	77.57	33.33	10.9	321	0.52
8	ICAR/07	60.74	57.03	17.77	377	0.56
8	ICAR/08	44.63	78.42	23.06	876	0.68
8	ICAR/09	45.81	69.29	15.1	775	0.63
8	n.a	63.64	59.85	23.48	132	0.18
9	ING-IND/01	87.5	30.36	17.86	56	0.38
9	ING-IND/02	82.98	31.91	14.89	47	0.34
9	ING-IND/03	39.71	70.59	10.29	68	0.65
9	ING-IND/04	39.01	83.69	22.7	141	0.71
9	ING-IND/05	41.18	77.94	19.12	68	0.68
9	ING-IND/06	44.38	82.25	26.63	169	0.76
9	ING-IND/07	47.95	69.86	17.81	73	0.75
9	ING-IND/08	57.14	61.19	18.33	420	0.62
9	ING-IND/09	55.81	66.05	22.33	215	0.65
9	ING-IND/10	49.09	76.59	25.68	440	0.71
9	ING-IND/11	69.02	47.44	16.45	468	0.54
9	ING-IND/12	54.17	75.83	30	120	0.67
9	ING-IND/13	48.5	72.75	21.24	499	0.67
9	ING-IND/14	43.18	85.68	28.86	447	0.78
9	ING-IND/15	62.67	63.59	26.27	217	0.59
9	ING-IND/16	44.52	78.57	23.1	420	0.73
9	ING-IND/17	49.18	65.93	15.11	364	0.6
9	ING-IND/18	34.29	100	34.29	35	0.84
9	ING-IND/19	51	72	23	100	0.61
9	ING-IND/20	39.29	89.29	28.57	28	0.79
9	ING-IND/21	32.08	93.87	25.94	212	0.77
9	ING-IND/22	34.78	92.79	27.56	624	0.84
9	ING-IND/23	10.91	98.18	9.09	55	0.89
9	ING-IND/24	23.5	97.7	21.2	217	0.88
9	ING-IND/25	29.75	93.55	23.3	279	0.89
9	ING-IND/26	32.97	93.41	26.37	91	0.85
9	ING-IND/27	25.61	96.34	21.95	164	0.83
9	ING-IND/28	72.97	36.49	9.46	74	0.33
9	ING-IND/29	67.57	70.27	37.84	37	0.35
9	ING-IND/30	40.91	77.27	18.18	22	0.62
9	ING-IND/31	38.75	83.95	22.9	511	0.7
9	ING-IND/32	50.33	64.33	14.67	300	0.71
9	ING-IND/33	46.71	74.05	20.76	289	0.71
9	ING-IND/34	21.23	93.84	15.07	146	0.86
9	ING-IND/35	45.26	73.05	18.32	475	0.6
9	ING-INF/01	32.54	91.92	24.46	928	0.78
9	ING-INF/02	27.96	94.19	22.15	465	0.89
9	ING-INF/03	34.44	90.65	25.21	845	0.79
9	ING-INF/04	34.34	90.52	24.86	696	0.81
9	ING-INF/05	51.21	71.19	22.4	1777	0.67
9	ING-INF/06	37.78	89.63	27.41	270	0.79
9	ING-INF/07	31.27	89.78	21.05	323	0.81
9	n.a	55.07	65.41	20.61	3047	0.58

## Sheet: VQR2
AREA	SSD	PR_percent	BIB_percent	IR	Num_pub	Avg_score
1	INF/01	36.75	46.4	16.85	1970	0.58
1	MAT/01	18.18	66.67	15.15	66	0.6
1	MAT/02	13.38	55.76	30.86	269	0.51
1	MAT/03	12.03	64.21	23.76	665	0.54
1	MAT/04	96.72	1.64	1.64	122	0.48
1	MAT/05	9.41	73.48	17.11	1350	0.64
1	MAT/06	11.91	71.49	16.6	235	0.65
1	MAT/07	11.03	70.89	18.08	553	0.57
1	MAT/08	11.28	73.8	14.91	523	0.68
1	MAT/09	13.07	72.44	14.49	283	0.77
2	FIS/01	3.27	90.09	6.64	2845	0.86
2	FIS/02	2.1	86.92	10.98	1093	0.79
2	FIS/03	1.97	88.47	9.57	2289	0.81
2	FIS/04	0.58	93.79	5.63	515	0.92
2	FIS/05	7.06	84.34	8.6	1756	0.78
2	FIS/06	5.13	75.21	19.66	117	0.6
2	FIS/07	4.48	87.71	7.81	1920	0.81
2	FIS/08	48.84	30.23	20.93	43	0.3
3	CHIM/01	7.12	78.96	13.92	632	0.75
3	CHIM/02	4	81.98	14.01	1149	0.79
3	CHIM/03	5.04	78.78	16.18	1310	0.76
3	CHIM/04	4.42	81.93	13.65	249	0.77
3	CHIM/05	8.65	71.63	19.71	208	0.59
3	CHIM/06	5.12	79.12	15.76	1269	0.69
3	CHIM/07	3.52	79.13	17.34	369	0.71
3	CHIM/08	1.32	83.27	15.4	831	0.73
3	CHIM/09	5.9	83.71	10.39	356	0.77
3	CHIM/10	10.18	77.25	12.57	167	0.7
3	CHIM/11	3.49	81.4	15.12	86	0.68
3	CHIM/12	12.5	65.95	21.55	232	0.6
4	GEO/01	2.45	83.33	14.22	204	0.64
4	GEO/02	8.55	74.93	16.52	351	0.58
4	GEO/03	5.73	82.82	11.45	262	0.69
4	GEO/04	12.43	68.51	19.06	362	0.53
4	GEO/05	17.48	59.82	22.7	326	0.5
4	GEO/06	4.09	79.53	16.37	171	0.66
4	GEO/07	3.08	83.59	13.33	195	0.74
4	GEO/08	6.26	72.3	21.44	527	0.55
4	GEO/09	13.38	70.7	15.92	157	0.58
4	GEO/10	11.53	66.81	21.65	919	0.48
4	GEO/11	14.38	63.01	22.6	292	0.46
4	GEO/12	8.17	71.73	20.1	612	0.59
5	BIO/01	4.32	82.16	13.51	185	0.7
5	BIO/02	5.17	72.99	21.84	174	0.48
5	BIO/03	9.56	74.1	16.33	251	0.58
5	BIO/04	4.05	80.57	15.38	247	0.69
5	BIO/05	4.89	79.79	15.32	470	0.66
5	BIO/06	1.19	79.46	19.35	336	0.58
5	BIO/07	6.47	77.64	15.89	881	0.62
5	BIO/08	16.85	77.53	5.62	89	0.68
5	BIO/09	4.05	78.49	17.45	1209	0.69
5	BIO/10	3	81.53	15.48	1835	0.61
5	BIO/11	4.41	78.04	17.55	1111	0.61
5	BIO/12	3.79	78.23	17.98	317	0.67
5	BIO/13	4.14	78.08	17.78	821	0.64
5	BIO/14	1.61	85.08	13.31	1180	0.69
5	BIO/15	2.27	84.09	13.64	176	0.66
5	BIO/16	3.86	79.6	16.54	544	0.58
5	BIO/17	1.36	80	18.64	295	0.64
5	BIO/18	4.46	79.51	16.02	493	0.64
5	BIO/19	2.49	82.57	14.94	241	0.65
6	MED/01	5.95	84.92	9.13	252	0.69
6	MED/02	53.13	25	21.88	64	0.3
6	MED/03	4.05	83.53	12.43	346	0.71
6	MED/04	5.8	80.87	13.33	983	0.7
6	MED/05	8.33	74.02	17.65	204	0.58
6	MED/06	7.38	81.97	10.66	244	0.72
6	MED/07	5.08	76.77	18.15	551	0.63
6	MED/08	6.75	83.44	9.82	489	0.74
6	MED/09	6.87	80.64	12.49	1369	0.66
6	MED/10	5.68	76.14	18.18	264	0.58
6	MED/11	10.45	80.17	9.38	469	0.64
6	MED/12	3.62	86.96	9.42	276	0.76
6	MED/13	8.82	80.05	11.14	431	0.74
6	MED/14	14.59	73.51	11.89	185	0.69
6	MED/15	6.41	88.05	5.54	343	0.8
6	MED/16	7.07	86.96	5.98	184	0.79
6	MED/17	6.05	82.79	11.16	215	0.58
6	MED/18	10.8	72.02	17.18	1176	0.43
6	MED/19	10.37	71.11	18.52	135	0.54
6	MED/20	6.25	76.04	17.71	96	0.45
6	MED/21	5.6	85.6	8.8	125	0.63
6	MED/22	12.73	69.09	18.18	165	0.51
6	MED/23	5.78	85.55	8.67	173	0.62
6	MED/24	6.02	83.53	10.44	249	0.59
6	MED/25	5.47	80.71	13.83	311	0.65
6	MED/26	5.36	84.97	9.67	765	0.75
6	MED/27	12.63	69.47	17.89	190	0.51
6	MED/28	11.8	71.09	17.11	678	0.51
6	MED/29	9.01	70.27	20.72	111	0.53
6	MED/30	12.25	71.23	16.52	351	0.53
6	MED/31	12.39	70.09	17.52	234	0.53
6	MED/32	13.04	66.3	20.65	92	0.46
6	MED/33	14.48	71.03	14.48	290	0.46
6	MED/34	18.55	66.94	14.52	124	0.56
6	MED/35	10.27	73.66	16.07	224	0.57
6	MED/36	4.81	81.21	13.98	644	0.6
6	MED/37	4	84	12	75	0.67
6	MED/38	7.32	80.16	12.52	615	0.69
6	MED/39	9.8	77.78	12.42	153	0.64
6	MED/40	7.68	76.96	15.36	560	0.55
6	MED/41	9.32	74.53	16.15	322	0.46
6	MED/42	11.07	69.95	18.98	569	0.57
6	MED/43	35.6	49.51	14.89	309	0.3
6	MED/44	13.93	73.13	12.94	201	0.46
6	MED/45	7.32	68.29	24.39	82	0.55
6	MED/46	8.42	78.71	12.87	202	0.61
6	MED/47	40	30	30	10	0.48
6	MED/48	12.82	82.05	5.13	39	0.64
6	MED/49	7.19	84.89	7.91	139	0.77
6	MED/50	8	76.57	15.43	175	0.64
7	AGR/01	50.89	25.07	24.04	674	0.33
7	AGR/02	17.87	69.49	12.64	554	0.56
7	AGR/03	13.58	69.32	17.1	427	0.62
7	AGR/04	16.67	65.43	17.9	162	0.56
7	AGR/05	24.25	62.69	13.06	268	0.64
7	AGR/06	20.78	64.94	14.29	77	0.58
7	AGR/07	13.36	75.63	11.01	554	0.63
7	AGR/08	14.18	70.15	15.67	134	0.65
7	AGR/09	15.94	56.52	27.54	207	0.48
7	AGR/10	28.44	47.71	23.85	109	0.48
7	AGR/11	9.45	67.64	22.91	275	0.56
7	AGR/12	11.79	70.95	17.26	475	0.57
7	AGR/13	5.7	77.53	16.77	316	0.66
7	AGR/14	3.75	75	21.25	80	0.68
7	AGR/15	9.56	77.15	13.29	617	0.66
7	AGR/16	7.94	76.83	15.24	315	0.72
7	AGR/17	10.73	69.49	19.77	177	0.59
7	AGR/18	13.17	64.88	21.95	205	0.53
7	AGR/19	11.64	71.64	16.73	275	0.53
7	AGR/20	3.06	76.53	20.41	98	0.55
7	VET/01	6.06	72.12	21.82	165	0.5
7	VET/02	3.9	74.68	21.43	154	0.55
7	VET/03	1.82	78.18	20	165	0.67
7	VET/04	6.37	70.7	22.93	157	0.52
7	VET/05	5.24	77.49	17.28	191	0.65
7	VET/06	4.58	85.5	9.92	131	0.84
7	VET/07	3.8	70.89	25.32	79	0.59
7	VET/08	7.73	66.49	25.77	194	0.49
7	VET/09	12.75	63.76	23.49	149	0.45
7	VET/10	4.2	80.67	15.13	119	0.56
8	ICAR/01	11.07	64.82	24.11	253	0.64
8	ICAR/02	10.54	69.8	19.66	351	0.67
8	ICAR/03	3.16	78.95	17.89	190	0.67
8	ICAR/04	24.34	51.32	24.34	152	0.54
8	ICAR/05	24.7	48.19	27.11	166	0.56
8	ICAR/06	33.62	39.22	27.16	232	0.46
8	ICAR/07	19.42	61.87	18.71	278	0.65
8	ICAR/08	8.42	72.94	18.64	558	0.66
8	ICAR/09	14.73	71.27	14	550	0.67
9	ING-IND/28	45.28	52.83	1.89	53	0.44
9	ING-IND/29	40.74	59.26	0	27	0.4
9	ING-IND/30	56.25	43.75	0	16	0.46
9	ING-IND/01	51.72	35.63	12.64	87	0.36
9	ING-IND/02	55.17	13.79	31.03	29	0.38
9	ING-IND/03	18.03	73.77	8.2	61	0.56
9	ING-IND/04	18.8	65.81	15.38	117	0.63
9	ING-IND/05	10	68	22	50	0.63
9	ING-IND/06	11.9	72.62	15.48	168	0.64
9	ING-IND/07	8.89	77.78	13.33	45	0.58
9	ING-IND/08	15.26	69.16	15.58	321	0.62
9	ING-IND/09	14.59	69.23	16.18	377	0.62
9	ING-IND/10	10.66	73.98	15.36	319	0.68
9	ING-IND/11	27.98	61.01	11.01	336	0.55
9	ING-IND/12	2.97	70.3	26.73	101	0.56
9	ING-IND/13	12.97	69.73	17.3	370	0.6
9	ING-IND/14	13.46	67.28	19.27	327	0.63
9	ING-IND/15	12.42	60.25	27.33	161	0.51
9	ING-IND/16	15.36	69.59	15.05	319	0.6
9	ING-IND/17	17.9	60.31	21.79	257	0.56
9	ING-IND/18	8	76	16	25	0.48
9	ING-IND/19	19.18	58.9	21.92	73	0.51
9	ING-IND/20	0	45	55	20	0.57
9	ING-IND/21	6.08	71.62	22.3	148	0.56
9	ING-IND/22	4.37	82.74	12.89	869	0.7
9	ING-IND/23	0	87.5	12.5	40	0.69
9	ING-IND/24	6.04	82.55	11.41	149	0.68
9	ING-IND/25	1.67	87.5	10.83	240	0.78
9	ING-IND/26	4.41	80.88	14.71	68	0.65
9	ING-IND/27	1.43	88.57	10	140	0.82
9	ING-IND/31	4.82	74.79	20.4	353	0.62
9	ING-IND/32	17.16	67.65	15.2	204	0.63
9	ING-IND/33	14.97	71.66	13.37	187	0.63
9	ING-IND/34	5.26	82.46	12.28	171	0.7
9	ING-IND/35	12.18	67.62	20.21	386	0.58
9	ING-INF/01	7.45	76.01	16.54	792	0.68
9	ING-INF/02	3.72	82.45	13.83	376	0.71
9	ING-INF/03	9.71	73.54	16.75	824	0.7
9	ING-INF/04	12.02	76.31	11.67	574	0.72
9	ING-INF/05	22.05	58.6	19.35	1819	0.58
9	ING-INF/06	7.72	77.49	14.79	311	0.67
9	ING-INF/07	10.95	74.09	14.96	274	0.63
13	SECS-P/01	18.03	81.97	0	1342	0.58
13	SECS-P/02	21.65	78.18	0.18	559	0.52
13	SECS-P/03	20.76	79.24	0	289	0.52
13	SECS-P/04	64.81	35.19	0	54	0.35
13	SECS-P/05	5.26	94.74	0	114	0.74
13	SECS-P/06	28.85	71.15	0	305	0.49
13	SECS-P/07	45.81	54.19	0	1264	0.33
13	SECS-P/08	35.21	64.79	0	1068	0.43
13	SECS-P/09	37.31	62.69	0	134	0.26
13	SECS-P/10	42.2	57.8	0	282	0.43
13	SECS-P/11	42.68	57.32	0	410	0.24
13	SECS-P/12	79.61	20.39	0	304	0.39
13	SECS-P/13	60.98	39.02	0	164	0.42
13	SECS-S/01	19.7	79.75	0.55	731	0.58
13	SECS-S/02	25.64	74.36	0	39	0.49
13	SECS-S/03	26.61	73.39	0	248	0.42
13	SECS-S/04	36.13	63.03	0.84	119	0.44
13	SECS-S/05	43.8	52.89	3.31	121	0.42
13	SECS-S/06	21.36	77.86	0.77	646	0.5
11	M-PSI/01	16.67	64.39	18.94	528	0.58
11	M-PSI/02	3.43	87.54	9.03	321	0.8
11	M-PSI/03	10.24	70.08	19.69	127	0.58
11	M-PSI/04	26.88	52.6	20.52	346	0.51
11	M-PSI/05	23.15	58.52	18.33	311	0.51
11	M-PSI/06	30.77	53.15	16.08	143	0.43
11	M-PSI/07	41.08	37.3	21.62	185	0.32
11	M-PSI/08	25.78	56.1	18.12	287	0.45
