# Supplementary material for: On the agreement between bibliometrics and peer review: Evidence from the Italian research assessment exercises
Source: PLoS One. 2020 Nov 18;15(11):e0242520. doi: 10.1371/journal.pone.0242520 (PMC7673579; doi:10.1371/journal.pone.0242520)
Supplement: S2 File — Data from the two Italian research assessment exercises VQR1 and VQR2. (XLSX) [file pone.0242520.s010.xlsx]

## Sheet: legenda
Variable name	Description
ID	Unique identifier of an article
Area	Research Areas
P1	Evaluation of peer reviewer 1
P2	Evaluation of peer reviewer 2
P score	Syntetic score derived from P1 and P2
P score (with IP)	Synthetic score derived from P1 and P2. The score IP (Inconclusive Peer review) is attributed when P1 and P2 differ for two classes or more.
B score	Scored resulting from bibliometric algorithm
EXP1 Scores	Description
A	Excellent (1)
B	Good (0.8)
C	Acceptable (0.4)
D	Limited (0)
IP	Peer review is inconclusive
IR	Bibliometric algorithm is inconclusive
EXP2 Scores	Description
A	Excellent (1)
B	Elevated (0.8)
C	Fair (0.5)
D	Acceptable (0.1)
E	Limited (0)
IP	Peer review is inconclusive
IR	Bibliometric arlgorithm is inconclusive
Source of data:	ANVUR

## Sheet: EXP1 data
ID	Area	P1	P2	P score	P score (with IP)	B score
1	13	A	A	A	A	A
2	13	B	B	B	B	A
3	13	B	D	C	C	A
4	13	D	D	D	D	C
5	13	B	C	B	B	C
6	13	A	A	A	A	A
7	13	D	D	D	D	D
8	13	D	C	C	C	B
9	13	B	B	B	B	D
10	13	B	B	B	B	D
11	13	B	D	C	C	C
12	13	B	D	C	C	C
13	13	B	D	C	C	D
14	13	C	C	C	C	C
15	13	A	A	A	A	A
16	13	D	D	D	D	D
17	13	B	B	B	B	B
18	13	D	C	D	D	A
19	13	B	C	B	B	C
20	13	D	B	C	C	C
21	13	D	D	D	D	D
22	13	C	B	B	B	A
23	13	A	A	A	A	A
24	13	D	B	C	C	C
25	13	B	C	B	B	B
26	13	C	B	B	B	D
27	13	A	A	A	A	A
28	13	C	B	B	B	B
29	13	C	A	A	A	A
30	13	B	A	B	B	C
31	13	A	A	A	A	A
32	13	C	C	C	C	C
33	13	D	D	D	D	C
34	13	D	C	C	C	C
35	13	D	B	C	C	D
36	13	D	B	C	C	A
37	13	B	B	B	B	D
38	13	C	B	B	B	B
39	13	D	B	C	C	D
40	13	C	D	D	D	C
41	13	B	A	B	B	A
42	13	A	D	B	B	A
43	13	B	C	B	B	C
44	13	B	B	B	B	B
45	13	D	D	D	D	D
46	13	C	B	C	C	C
47	13	D	C	C	C	D
48	13	D	B	D	D	D
49	13	A	A	A	A	A
50	13	A	A	A	A	B
51	13	C	C	C	C	C
52	13	B	B	B	B	D
53	13	D	D	D	D	D
54	13	A	C	A	A	A
55	13	D	B	C	C	B
56	13	D	C	D	D	D
57	13	D	C	D	D	D
58	13	D	C	D	D	D
59	13	B	B	B	B	A
60	13	C	B	C	C	C
61	13	B	D	C	C	D
62	13	B	D	D	D	D
63	13	D	D	D	D	D
64	13	B	C	C	C	A
65	13	D	D	D	D	C
66	13	B	A	A	A	A
67	13	A	A	A	A	A
68	13	A	B	A	A	A
69	13	A	A	A	A	A
70	13	C	C	C	C	B
71	13	A	B	A	A	A
72	13	B	B	B	B	B
73	13	B	C	C	C	A
74	13	D	D	D	D	D
75	13	B	D	C	C	A
76	13	B	B	A	A	A
77	13	A	B	A	A	B
78	13	D	D	D	D	D
79	13	A	A	A	A	A
80	13	B	D	B	B	B
81	13	D	D	D	D	D
82	13	B	B	B	B	B
83	13	C	D	D	D	D
84	13	B	B	B	B	A
85	13	D	C	D	D	D
86	13	B	B	B	B	A
87	13	B	A	B	B	A
88	13	D	C	C	C	A
89	13	D	D	D	D	D
90	13	D	D	D	D	D
91	13	D	B	C	C	B
92	13	D	C	D	D	C
93	13	C	B	B	B	C
94	13	A	A	A	A	A
95	13	A	B	B	B	B
96	13	B	B	B	B	B
97	13	C	B	B	B	A
98	13	B	A	A	A	A
99	13	C	D	D	D	D
100	13	B	C	B	B	B
101	13	D	D	D	D	D
102	13	B	D	C	C	D
103	13	B	D	B	B	A
104	13	A	A	A	A	A
105	13	B	A	A	A	A
106	13	C	B	B	B	D
107	13	B	C	B	B	C
108	13	D	D	D	D	D
109	13	B	A	B	B	A
110	13	A	B	B	B	C
111	13	C	B	C	C	C
112	13	D	B	C	C	C
113	13	D	C	D	D	D
114	13	D	B	C	C	D
115	13	D	C	C	C	D
116	13	B	D	A	A	C
117	13	A	A	A	A	A
118	13	A	A	A	A	A
119	13	B	B	B	B	D
120	13	D	B	C	C	B
121	13	D	C	D	D	C
122	13	B	C	B	B	A
123	13	A	B	A	A	A
124	13	D	C	D	D	D
125	13	B	B	B	B	A
126	13	C	D	C	C	D
127	13	D	C	D	D	B
128	13	D	B	C	C	C
129	13	D	D	D	D	D
130	13	B	B	B	B	B
131	13	C	B	C	C	C
132	13	C	D	C	C	A
133	13	A	B	B	B	A
134	13	C	D	D	D	C
135	13	D	D	D	D	D
136	13	D	D	D	D	D
137	13	D	D	D	D	C
138	13	A	C	B	B	A
139	13	D	D	D	D	D
140	13	A	B	A	A	B
141	13	D	D	D	D	D
142	13	A	A	A	A	A
143	13	A	C	A	A	A
144	13	A	B	B	B	A
145	13	D	C	D	D	C
146	13	B	A	A	A	B
147	13	A	A	A	A	A
148	13	D	B	C	C	D
149	13	A	D	B	B	A
150	13	A	A	A	A	A
151	13	D	D	D	D	C
152	13	A	A	A	A	A
153	13	C	B	B	B	B
154	13	D	D	D	D	D
155	13	B	D	C	C	C
156	13	D	D	D	D	D
157	13	D	D	D	D	D
158	13	B	A	A	A	A
159	13	D	B	D	D	D
160	13	B	B	B	B	B
161	13	D	C	C	C	B
162	13	C	B	C	C	D
163	13	A	A	A	A	A
164	13	D	D	D	D	C
165	1	A	A	A	A	A
166	13	D	A	C	C	D
167	13	A	B	B	B	B
168	13	B	B	B	B	A
169	13	D	B	D	D	A
170	13	C	A	B	B	B
171	13	D	D	D	D	D
172	13	C	D	D	D	D
173	13	D	D	D	D	D
174	13	B	B	B	B	A
175	13	B	D	B	B	A
176	13	C	D	D	D	D
177	13	D	D	D	D	D
178	13	C	B	C	C	C
179	13	D	C	D	D	D
180	13	B	C	C	C	D
181	13	D	C	D	D	C
182	13	B	B	B	B	C
183	13	A	B	A	A	C
184	13	B	D	C	C	A
185	13	C	B	C	C	D
186	13	B	B	A	A	A
187	13	B	D	C	C	B
188	13	B	B	B	B	C
189	13	C	C	C	C	D
190	13	A	D	C	C	D
191	13	B	C	B	B	A
192	13	D	D	D	D	C
193	13	D	D	D	D	D
194	13	D	D	D	D	D
195	13	D	D	D	D	C
196	13	D	B	C	C	D
197	13	D	C	D	D	D
198	13	A	A	A	A	B
199	13	B	C	B	B	B
200	13	D	D	D	D	D
201	13	D	C	C	C	C
202	13	D	D	D	D	D
203	13	B	A	B	B	A
204	13	D	D	D	D	A
205	13	B	B	B	B	B
206	13	C	D	D	D	D
207	13	C	D	D	D	D
208	13	C	B	B	B	B
209	13	D	B	C	C	C
210	13	B	D	C	C	A
211	13	B	A	B	B	A
212	13	B	B	A	A	A
213	13	D	D	D	D	D
214	13	B	D	C	C	B
215	13	C	D	D	D	D
216	13	B	D	C	C	B
217	13	D	B	C	C	D
218	13	B	A	A	A	A
219	13	D	B	C	C	C
220	13	C	B	B	B	A
221	13	D	D	D	D	D
222	13	B	B	B	B	C
223	13	C	B	B	B	C
224	13	A	A	A	A	A
225	13	D	D	D	D	D
226	13	D	D	D	D	D
227	13	B	A	B	B	B
228	13	B	C	B	B	B
229	13	D	D	D	D	D
230	13	D	D	D	D	D
231	13	D	D	D	D	D
232	13	D	C	C	C	C
233	13	A	A	A	A	A
234	13	A	B	B	B	A
235	13	A	A	A	A	A
236	13	D	D	D	D	C
237	13	B	B	B	B	B
238	13	A	A	A	A	A
239	13	A	B	A	A	A
240	13	D	C	D	D	D
241	13	D	A	A	A	A
242	13	A	A	A	A	A
243	13	D	D	D	D	D
244	13	A	A	A	A	A
245	13	C	B	B	B	B
246	13	A	A	A	A	A
247	13	B	B	B	B	B
248	13	D	B	B	B	A
249	13	D	B	B	B	A
250	13	D	D	D	D	D
251	13	D	D	D	D	D
252	13	A	A	A	A	B
253	13	B	B	B	B	A
254	13	C	C	B	B	A
255	13	C	C	C	C	C
256	13	D	D	D	D	C
257	13	B	B	B	B	D
258	13	C	C	C	C	D
259	13	B	D	B	B	D
260	13	D	C	C	C	D
261	13	B	B	B	B	A
262	13	D	D	D	D	C
263	13	B	A	A	A	A
264	13	C	C	C	C	D
265	13	D	D	D	D	D
266	13	B	C	C	C	B
267	13	D	D	D	D	D
268	13	A	B	A	A	A
269	13	D	D	D	D	C
270	13	D	D	D	D	D
271	13	D	D	D	D	D
272	13	D	D	D	D	D
273	13	C	D	C	C	D
274	13	D	D	D	D	D
275	13	A	D	B	B	D
276	13	A	B	A	A	A
277	13	C	D	D	D	D
278	13	B	B	B	B	B
279	13	D	B	C	C	D
280	13	D	C	C	C	D
281	13	A	D	C	C	D
282	13	C	A	A	A	A
283	13	C	B	B	B	B
284	13	D	D	D	D	D
285	13	B	C	B	B	C
286	13	A	A	A	A	B
287	13	A	D	A	A	A
288	13	C	B	B	B	B
289	13	D	D	D	D	D
290	13	C	C	C	C	B
291	13	C	D	C	C	B
292	13	D	C	C	C	D
293	13	A	B	B	B	D
294	13	D	D	C	C	A
295	13	A	A	A	A	A
296	13	B	B	B	B	D
297	13	D	B	D	D	D
298	13	B	A	A	A	A
299	13	D	D	D	D	C
300	13	D	B	D	D	D
301	13	C	D	D	D	D
302	13	B	A	A	A	A
303	13	D	D	D	D	D
304	13	D	C	D	D	A
305	13	B	B	B	B	C
306	13	D	D	D	D	D
307	13	C	D	D	D	D
308	13	D	D	D	D	D
309	13	B	B	B	B	B
310	13	C	B	B	B	C
311	13	D	B	A	A	A
312	13	D	D	D	D	D
313	13	B	C	B	B	B
314	13	C	A	A	A	C
315	13	B	B	B	B	B
316	13	B	C	B	B	A
317	13	D	D	D	D	D
318	13	A	B	B	B	C
319	13	B	B	B	B	A
320	13	A	D	B	B	B
321	13	B	A	A	A	A
322	13	D	C	C	C	A
323	13	B	A	A	A	A
324	13	B	B	B	B	B
325	13	A	C	B	B	A
326	13	B	B	B	B	D
327	13	D	D	D	D	C
328	13	D	D	D	D	B
329	13	D	B	C	C	B
330	13	B	A	A	A	A
331	13	A	D	A	A	A
332	13	C	A	B	B	B
333	13	C	D	C	C	A
334	13	A	B	A	A	A
335	13	C	D	D	D	C
336	13	B	D	A	A	A
337	13	C	D	C	C	C
338	13	B	A	A	A	A
339	13	B	A	B	B	C
340	13	D	C	D	D	D
341	13	A	B	B	B	B
342	13	D	B	C	C	D
343	13	C	C	C	C	C
344	13	D	D	C	C	B
345	13	C	A	C	C	C
346	13	C	D	C	C	B
347	13	D	D	D	D	B
348	13	B	B	B	B	A
349	13	D	C	C	C	D
350	13	A	A	A	A	A
351	13	B	A	B	B	B
352	13	D	D	B	B	A
353	13	C	A	B	B	D
354	13	C	B	B	B	B
355	13	D	D	D	D	D
356	13	C	C	C	C	B
357	13	B	D	C	C	D
358	13	B	A	B	B	A
359	13	D	D	D	D	D
360	13	D	D	D	D	C
361	13	D	D	D	D	C
362	13	C	D	D	D	B
363	13	D	D	D	D	D
364	13	B	D	D	D	C
365	13	D	B	C	C	D
366	13	A	A	A	A	A
367	13	A	A	A	A	A
368	13	B	B	B	B	C
369	13	D	D	D	D	D
370	13	B	B	B	B	B
371	13	B	B	B	B	A
372	13	C	B	C	C	D
373	13	D	C	C	C	A
374	13	C	B	B	B	A
375	13	B	B	B	B	B
376	13	C	B	B	B	B
377	13	D	B	C	C	C
378	13	C	B	C	C	C
379	13	D	B	C	C	D
380	13	A	D	C	C	B
381	13	B	B	B	B	A
382	13	B	B	B	B	A
383	13	D	D	D	D	D
384	13	A	A	A	A	A
385	13	C	C	C	C	C
386	13	D	D	D	D	D
387	13	D	D	D	D	D
388	13	B	B	B	B	B
389	13	C	C	C	C	A
390	13	D	B	C	C	C
391	13	D	C	D	D	C
392	13	A	A	A	A	A
393	13	B	C	C	C	C
394	13	D	A	C	C	A
395	13	D	B	C	C	D
396	13	C	D	C	C	B
397	13	B	A	B	B	A
398	13	A	D	B	B	B
399	13	C	D	D	D	D
400	13	C	C	C	C	D
401	13	A	A	A	A	A
402	13	C	C	C	C	B
403	13	B	C	B	B	A
404	13	C	B	C	C	B
405	13	D	B	C	C	A
406	13	B	C	B	B	C
407	13	C	B	C	C	D
408	13	A	B	A	A	A
409	13	A	B	A	A	A
410	13	B	C	B	B	A
411	13	B	B	B	B	A
412	13	D	C	D	D	A
413	13	C	B	B	B	A
414	13	D	B	B	B	B
415	13	B	B	B	B	A
416	13	A	A	A	A	B
417	13	D	C	D	D	D
418	13	C	B	C	C	C
419	13	D	C	D	D	D
420	13	B	A	A	A	A
421	13	A	B	A	A	B
422	13	A	A	A	A	A
423	13	A	B	B	B	D
424	13	B	B	B	B	A
425	13	D	D	D	D	D
426	13	A	A	A	A	A
427	13	A	B	A	A	C
428	13	D	D	D	D	D
429	13	D	B	B	B	B
430	13	A	A	A	A	A
431	13	D	C	C	C	A
432	13	A	B	A	A	D
433	13	A	A	A	A	A
434	13	D	D	D	D	D
435	13	A	C	A	A	A
436	13	D	C	D	D	D
437	13	A	A	A	A	A
438	13	A	B	B	B	B
439	13	D	D	D	D	D
440	13	B	A	A	A	A
441	13	D	D	D	D	B
442	13	B	A	A	A	D
443	13	C	C	C	C	C
444	13	B	B	B	B	B
445	13	A	B	A	A	B
446	13	A	A	A	A	A
447	13	A	B	A	A	A
448	13	C	C	C	C	D
449	13	D	B	C	C	C
450	13	B	B	B	B	C
451	13	D	D	D	D	A
452	13	D	D	D	D	C
453	13	B	A	A	A	A
454	13	B	B	B	B	A
455	13	C	D	D	D	C
456	13	A	B	B	B	D
457	13	D	C	D	D	D
458	13	B	B	B	B	A
459	13	A	B	B	B	B
460	13	B	B	B	B	D
461	13	D	B	C	C	B
462	13	A	A	A	A	D
463	13	A	A	A	A	A
464	13	C	A	B	B	B
465	13	A	B	A	A	A
466	13	D	D	C	C	B
467	13	D	D	D	D	D
468	13	D	D	D	D	D
469	13	D	D	D	D	C
470	13	A	B	B	B	C
471	13	B	D	C	C	C
472	13	D	B	D	D	C
473	13	B	B	B	B	A
474	13	B	B	B	B	A
475	13	B	B	A	A	A
476	13	A	B	A	A	A
477	13	B	B	B	B	A
478	13	A	A	A	A	A
479	13	B	B	B	B	D
480	13	A	A	A	A	A
481	13	D	B	C	C	D
482	13	B	B	B	B	B
483	13	B	B	B	B	B
484	13	B	A	A	A	A
485	13	B	C	B	B	B
486	13	D	B	B	B	A
487	13	D	D	D	D	D
488	13	B	B	B	B	B
489	13	C	D	C	C	D
490	13	D	C	D	D	A
491	13	D	D	D	D	D
492	13	D	D	D	D	C
493	13	A	D	B	B	A
494	13	D	C	C	C	C
495	13	A	B	A	A	A
496	13	D	C	D	D	D
497	13	D	D	D	D	B
498	13	D	B	B	B	D
499	13	B	B	B	B	A
500	13	B	D	D	D	D
501	13	C	B	C	C	C
502	13	A	A	A	A	A
503	13	A	C	B	B	C
504	13	D	C	C	C	C
505	13	D	D	D	D	D
506	13	A	A	A	A	A
507	13	D	B	C	C	D
508	13	D	D	D	D	D
509	13	B	B	B	B	A
510	13	B	B	B	B	B
511	13	A	B	A	A	B
512	13	D	D	D	D	C
513	13	A	B	A	A	A
514	13	B	C	B	B	A
515	13	D	C	C	C	B
516	13	D	D	D	D	D
517	13	B	B	B	B	B
518	13	A	B	B	B	A
519	13	A	B	B	B	A
520	13	D	C	C	C	B
521	13	A	B	B	B	A
522	13	C	C	C	C	D
523	13	A	B	B	B	A
524	13	D	D	D	D	C
525	13	D	C	D	D	D
526	13	C	D	D	D	C
527	13	D	C	B	B	A
528	13	A	B	A	A	A
529	13	B	A	A	A	A
530	13	D	D	D	D	D
531	13	D	A	B	B	C
532	13	B	A	A	A	A
533	13	D	D	D	D	C
534	13	A	C	B	B	A
535	13	A	B	A	A	A
536	13	A	B	B	B	A
537	13	A	A	A	A	A
538	13	B	B	B	B	B
539	13	D	B	B	B	D
540	13	C	D	D	D	D
541	13	B	B	B	B	A
542	13	B	A	B	B	A
543	13	B	A	A	A	A
544	13	D	D	D	D	B
545	13	D	D	D	D	D
546	13	B	C	B	B	A
547	13	C	D	D	D	D
548	13	D	B	C	C	D
549	13	D	D	D	D	D
550	13	D	C	D	D	D
551	13	D	D	D	D	D
552	13	D	D	D	D	D
553	13	D	B	D	D	B
554	13	B	C	C	C	A
555	13	B	A	B	B	D
556	13	D	C	C	C	B
557	13	C	D	D	D	D
558	13	B	C	C	C	B
559	13	C	B	B	B	A
560	13	B	A	A	A	A
561	13	A	A	A	A	A
562	13	B	D	B	B	A
563	13	B	A	A	A	A
564	13	C	C	C	C	D
565	13	B	C	C	C	D
566	13	B	C	B	B	B
567	13	B	D	B	B	A
568	13	B	D	B	B	C
569	13	C	C	C	C	A
570	13	B	C	B	B	C
571	13	D	D	D	D	D
572	13	A	A	A	A	A
573	13	B	D	C	C	C
574	13	D	D	D	D	C
575	13	D	D	D	D	D
576	13	D	D	D	D	D
577	13	D	D	D	D	A
578	13	B	D	C	C	D
579	13	D	B	C	C	D
580	13	B	B	B	B	C
581	13	D	D	D	D	B
582	13	B	B	B	B	B
583	13	D	D	D	D	D
584	13	D	C	D	D	D
585	13	D	C	C	C	C
586	13	D	D	D	D	A
587	13	B	B	B	B	A
588	13	D	D	D	D	D
589	13	B	B	B	B	A
590	13	C	B	C	C	C
591	13	D	D	D	D	D
592	4	B	B	B	B	D
593	2	A	A	A	A	A
594	5	D	C	D	D	IR
595	5	D	B	D	IP	C
596	1	A	A	A	A	A
597	8	D	D	D	D	D
598	2	A	B	B	B	A
599	5	A	A	A	A	A
600	2	A	A	A	A	B
601	6	D	B	C	IP	B
602	4	B	C	B	B	B
603	6	C	B	B	B	B
604	6	B	D	C	IP	IR
605	9	C	D	D	D	IR
606	8	C	A	B	IP	B
607	9	D	D	D	D	IR
608	6	B	B	B	B	B
609	9	B	A	B	B	A
610	6	C	C	C	C	D
611	9	A	A	A	A	IR
612	3	C	D	D	D	D
613	5	A	A	A	A	A
614	5	C	B	C	C	A
615	6	B	A	B	B	A
616	6	D	B	D	IP	D
617	3	D	B	C	IP	D
618	1	D	C	D	D	C
619	9	B	B	B	B	A
620	2	C	D	D	D	C
621	2	B	C	B	B	B
622	4	B	C	C	C	D
623	9	A	B	B	B	A
624	3	B	B	B	B	A
625	8	B	B	B	B	IR
626	8	B	A	A	A	A
627	8	A	A	A	A	A
628	4	B	A	B	B	IR
629	1	C	A	B	IP	IR
630	6	C	A	B	IP	A
631	5	D	B	C	IP	A
632	6	A	A	B	B	B
633	2	A	A	A	A	A
634	2	B	C	C	C	B
635	2	B	B	B	B	A
636	2	A	A	A	A	A
637	9	A	A	A	A	A
638	1	C	A	B	IP	B
639	9	B	B	B	B	IR
640	6	D	D	D	D	D
641	5	B	D	D	IP	D
642	5	B	C	C	C	B
643	7	A	C	B	IP	IR
644	8	A	A	A	A	A
645	5	A	A	A	A	A
646	2	B	D	C	IP	A
647	3	B	B	B	B	A
648	2	A	A	A	A	A
649	2	B	D	C	IP	A
650	7	B	B	B	B	A
651	5	B	A	B	B	A
652	1	A	B	A	A	IR
653	9	A	B	B	B	IR
654	4	D	B	C	IP	A
655	6	D	C	D	D	D
656	5	D	D	D	D	B
657	6	B	D	C	IP	B
658	5	B	A	B	B	A
659	6	D	D	D	D	D
660	3	B	B	B	B	B
661	6	C	B	B	B	B
662	4	A	B	B	B	IR
663	4	B	D	C	IP	A
664	4	C	B	C	C	D
665	2	C	D	D	D	A
666	6	D	B	C	IP	A
667	1	C	A	B	IP	B
668	9	B	D	D	IP	A
669	2	B	B	B	B	B
670	2	A	C	B	IP	A
671	6	B	D	D	IP	D
672	2	C	B	B	B	A
673	2	B	B	B	B	A
674	2	B	B	B	B	B
675	2	B	C	B	B	A
676	2	A	A	A	A	A
677	2	D	C	D	D	C
678	7	A	B	B	B	IR
679	4	B	D	C	IP	D
680	2	A	B	B	B	B
681	6	D	C	D	D	IR
682	7	D	D	D	D	D
683	2	B	B	B	B	A
684	6	D	D	D	D	IR
685	6	D	B	C	IP	IR
686	4	A	B	B	B	B
687	2	A	B	B	B	A
688	9	C	C	C	C	D
689	2	C	D	D	D	C
690	7	C	C	C	C	A
691	5	B	B	B	B	IR
692	7	D	D	D	D	D
693	7	B	A	A	A	A
694	5	C	B	B	B	D
695	5	C	C	C	C	D
696	6	D	D	D	D	D
697	6	D	D	D	D	D
698	1	C	A	B	IP	A
699	2	B	B	B	B	A
700	8	D	D	D	D	B
701	9	D	D	D	D	D
702	4	C	D	D	D	C
703	1	A	A	A	A	A
704	1	B	A	B	B	A
705	1	A	A	A	A	IR
706	1	C	B	B	B	IR
707	4	B	B	B	B	A
708	4	B	B	B	B	A
709	4	A	C	B	IP	A
710	9	A	A	A	A	A
711	3	B	C	B	B	A
712	3	A	B	B	B	IR
713	9	A	C	B	IP	A
714	7	C	D	D	D	IR
715	2	A	B	A	A	A
716	2	A	A	A	A	A
717	3	A	B	B	B	A
718	3	A	A	A	A	A
719	7	C	B	C	C	IR
720	6	B	B	B	B	A
721	3	B	C	B	B	A
722	3	C	A	B	IP	A
723	5	D	B	D	IP	D
724	9	C	C	C	C	C
725	5	C	B	B	B	D
726	5	A	B	A	A	A
727	5	A	B	A	A	A
728	3	A	A	A	A	A
729	2	A	B	B	B	A
730	1	A	B	B	B	A
731	9	A	A	A	A	A
732	6	D	C	D	D	B
733	6	D	D	D	D	IR
734	6	D	B	D	IP	IR
735	5	A	D	B	IP	A
736	1	A	B	B	B	A
737	9	D	B	D	IP	A
738	9	B	B	B	B	IR
739	8	B	B	B	B	A
740	6	B	B	B	B	IR
741	9	A	A	A	A	A
742	5	A	A	A	A	A
743	6	A	A	A	A	A
744	6	B	B	B	B	A
745	9	B	D	C	IP	A
746	9	B	A	B	B	IR
747	9	D	B	C	IP	A
748	1	C	D	D	D	IR
749	2	B	A	B	B	A
750	7	C	D	D	D	IR
751	6	A	A	A	A	A
752	1	B	D	C	IP	B
753	4	B	B	B	B	A
754	3	A	A	A	A	A
755	9	C	B	C	C	A
756	5	B	C	D	D	IR
757	6	C	C	C	C	B
758	2	A	A	A	A	A
759	3	C	B	C	C	IR
760	2	A	A	A	A	A
761	2	A	A	A	A	A
762	9	B	D	C	IP	D
763	2	C	A	B	IP	A
764	5	B	B	B	B	B
765	3	A	A	A	A	A
766	5	D	C	D	D	D
767	6	B	B	B	B	A
768	6	B	B	B	B	A
769	2	B	B	B	B	A
770	2	B	C	B	B	D
771	5	D	D	D	D	D
772	5	C	D	D	D	C
773	6	C	B	C	C	IR
774	9	A	A	A	A	A
775	3	B	A	B	B	A
776	1	D	C	D	D	C
777	3	A	A	A	A	A
778	6	D	C	D	D	C
779	7	A	B	B	B	A
780	7	A	B	A	A	A
781	6	C	D	D	D	D
782	9	B	B	B	B	A
783	1	A	A	A	A	A
784	1	A	A	A	A	A
785	1	D	D	D	D	C
786	2	A	A	A	A	A
787	2	B	B	B	B	A
788	2	B	A	B	B	A
789	2	C	B	C	C	A
790	9	D	B	C	IP	A
791	5	D	D	D	D	IR
792	6	D	B	C	IP	IR
793	6	B	B	B	B	B
794	2	A	B	B	B	C
795	2	A	B	B	B	A
796	2	B	B	B	B	B
797	5	B	D	D	IP	A
798	3	A	B	B	B	A
799	3	A	B	B	B	A
800	6	B	A	B	B	A
801	2	C	D	D	D	C
802	2	C	D	D	D	IR
803	1	A	A	A	A	B
804	6	B	A	B	B	B
805	6	D	B	C	IP	A
806	6	A	B	A	A	A
807	6	B	B	B	B	B
808	6	B	C	C	C	B
809	6	D	C	D	D	D
810	6	C	D	D	D	B
811	1	B	D	D	IP	IR
812	2	A	B	B	B	A
813	2	C	B	B	B	A
814	3	B	C	C	C	B
815	6	B	B	B	B	B
816	5	B	D	C	IP	A
817	6	D	B	C	IP	A
818	2	C	D	D	D	IR
819	2	A	D	C	IP	A
820	7	A	B	B	B	A
821	3	A	A	A	A	A
822	6	A	D	B	IP	B
823	6	B	C	C	C	D
824	7	B	B	B	B	IR
825	6	C	B	B	B	A
826	3	B	A	B	B	A
827	6	D	B	C	IP	IR
828	5	B	A	A	A	B
829	5	B	A	A	A	A
830	6	B	B	B	B	A
831	6	B	C	B	B	B
832	7	D	C	D	D	IR
833	5	D	B	D	IP	B
834	6	D	C	D	D	IR
835	6	D	D	D	D	A
836	6	D	D	D	D	D
837	9	A	B	A	A	A
838	6	D	C	D	D	D
839	6	B	A	B	B	B
840	3	A	D	C	IP	D
841	7	D	D	D	D	D
842	1	A	A	A	A	A
843	1	B	A	A	A	IR
844	1	A	A	A	A	IR
845	6	A	B	B	B	A
846	6	A	A	A	A	A
847	4	D	D	D	D	B
848	5	B	D	D	IP	B
849	6	A	A	A	A	A
850	6	A	A	A	A	A
851	6	A	B	B	B	B
852	6	A	B	B	B	A
853	5	A	B	B	B	A
854	6	B	A	B	B	A
855	3	B	B	B	B	A
856	6	B	C	C	C	D
857	5	D	D	D	D	C
858	5	B	B	B	B	A
859	5	D	B	C	IP	IR
860	6	C	D	D	D	B
861	6	B	C	B	B	B
862	6	B	B	B	B	IR
863	6	B	C	C	C	A
864	6	D	C	C	C	A
865	9	A	A	A	A	A
866	9	B	D	C	IP	B
867	5	B	B	B	B	B
868	5	D	D	D	D	D
869	6	B	A	B	B	A
870	5	A	B	B	B	A
871	6	B	B	B	B	A
872	4	A	B	B	B	IR
873	5	B	B	B	B	A
874	2	B	B	B	B	B
875	2	D	D	D	D	D
876	3	B	B	B	B	IR
877	5	D	D	D	D	D
878	6	A	B	B	B	A
879	6	A	C	B	IP	A
880	6	D	D	D	D	D
881	2	D	A	B	IP	D
882	2	C	B	B	B	A
883	2	A	A	A	A	A
884	2	C	B	C	C	D
885	6	D	D	D	D	D
886	6	D	C	B	B	A
887	5	A	D	B	IP	A
888	3	A	B	B	B	B
889	2	D	B	C	IP	A
890	2	C	A	B	IP	C
891	5	B	B	B	B	D
892	6	B	B	B	B	D
893	5	C	C	C	C	D
894	6	B	A	B	B	A
895	6	B	B	B	B	B
896	9	A	A	A	A	A
897	4	D	D	D	D	C
898	6	A	C	B	IP	B
899	7	B	C	C	C	D
900	5	B	A	B	B	A
901	5	D	B	D	IP	A
902	5	A	A	A	A	A
903	6	B	A	B	B	A
904	6	C	B	C	C	D
905	3	A	A	A	A	A
906	3	B	A	B	B	A
907	6	C	C	C	C	D
908	6	C	D	D	D	D
909	8	B	B	B	B	A
910	6	B	B	B	B	D
911	6	D	D	D	D	D
912	6	B	B	B	B	B
913	3	B	A	B	B	A
914	5	C	A	B	IP	IR
915	5	B	B	B	B	A
916	6	A	A	A	A	A
917	4	A	A	A	A	A
918	4	D	C	D	D	D
919	4	B	B	B	B	B
920	4	B	B	B	B	B
921	9	D	C	D	D	A
922	6	C	C	C	C	D
923	4	D	C	D	D	A
924	6	C	D	D	D	D
925	5	A	B	A	A	B
926	5	A	A	A	A	A
927	6	B	B	B	B	B
928	9	D	A	B	IP	A
929	3	A	A	A	A	A
930	3	B	A	B	B	B
931	6	C	B	B	B	A
932	1	A	A	A	A	A
933	3	A	A	A	A	A
934	6	C	D	D	D	D
935	5	B	C	B	B	D
936	4	B	B	B	B	D
937	5	C	B	C	C	B
938	6	B	A	A	A	D
939	7	B	A	B	B	A
940	9	A	A	A	A	A
941	9	A	B	B	B	IR
942	9	A	A	A	A	A
943	9	B	B	B	B	A
944	1	C	D	D	D	A
945	7	A	B	B	B	A
946	9	B	B	B	B	B
947	1	D	C	D	D	B
948	2	C	A	B	IP	B
949	3	B	B	B	B	B
950	3	A	A	A	A	A
951	6	C	D	C	C	D
952	5	C	C	C	C	B
953	5	D	D	D	D	D
954	1	A	D	B	IP	B
955	9	D	B	C	IP	B
956	9	B	B	B	B	A
957	6	B	B	B	B	A
958	6	B	A	B	B	A
959	6	B	B	B	B	A
960	6	C	C	C	C	A
961	1	A	A	A	A	IR
962	3	A	A	A	A	C
963	3	A	A	A	A	A
964	3	A	A	A	A	B
965	3	B	A	A	A	B
966	4	A	D	B	IP	IR
967	1	B	B	B	B	IR
968	7	C	C	C	C	A
969	6	B	D	C	IP	B
970	6	D	C	D	D	B
971	5	D	C	D	D	IR
972	5	D	B	D	IP	IR
973	5	A	B	B	B	B
974	5	A	B	B	B	A
975	1	A	A	A	A	A
976	9	A	A	A	A	IR
977	6	C	C	C	C	IR
978	6	D	C	D	D	IR
979	5	D	D	D	D	B
980	6	B	D	C	IP	D
981	3	A	A	A	A	A
982	6	D	D	D	D	C
983	6	D	B	D	IP	B
984	6	D	C	D	D	A
985	3	A	B	B	B	IR
986	5	D	B	D	IP	A
987	9	D	D	D	D	IR
988	7	A	C	B	IP	A
989	6	D	C	D	D	IR
990	1	D	C	D	D	C
991	5	D	C	D	D	D
992	5	D	C	D	D	D
993	5	B	D	D	IP	A
994	6	D	D	D	D	D
995	9	B	B	B	B	IR
996	9	A	B	B	B	A
997	9	C	B	C	C	A
998	3	B	B	B	B	IR
999	3	A	B	A	A	A
1000	5	A	B	B	B	A
1001	6	B	A	A	A	A
1002	5	D	D	D	D	B
1003	6	A	D	D	IP	B
1004	6	B	B	B	B	IR
1005	6	C	A	B	IP	A
1006	2	B	C	B	B	B
1007	6	D	D	D	D	A
1008	3	C	B	C	C	IR
1009	5	B	D	D	IP	IR
1010	6	C	D	D	D	IR
1011	6	D	B	C	IP	A
1012	6	D	A	B	IP	B
1013	3	B	A	B	B	A
1014	3	B	B	B	B	A
1015	7	D	A	B	IP	A
1016	9	B	B	B	B	A
1017	9	B	C	C	C	A
1018	7	B	A	B	B	A
1019	1	C	C	C	C	IR
1020	6	B	B	B	B	IR
1021	6	D	B	C	IP	IR
1022	1	A	B	B	B	IR
1023	8	A	A	A	A	A
1024	8	A	B	B	B	A
1025	6	D	A	B	IP	A
1026	9	A	A	A	A	A
1027	9	B	D	C	IP	IR
1028	5	B	D	D	IP	D
1029	1	B	B	B	B	A
1030	1	C	A	B	IP	A
1031	6	B	B	B	B	A
1032	5	B	D	C	IP	IR
1033	2	B	C	C	C	A
1034	3	B	B	B	B	A
1035	1	A	B	B	B	IR
1036	7	D	D	D	D	D
1037	7	A	C	B	IP	B
1038	2	B	B	B	B	B
1039	9	C	D	D	D	C
1040	9	A	A	A	A	IR
1041	9	A	B	B	B	B
1042	3	A	B	B	B	B
1043	5	D	D	D	D	D
1044	6	D	B	C	IP	A
1045	5	C	C	C	C	B
1046	6	C	B	B	B	B
1047	5	A	B	B	B	A
1048	5	D	B	D	IP	D
1049	9	A	A	A	A	A
1050	9	A	B	A	A	A
1051	9	A	D	B	IP	A
1052	1	B	B	B	B	IR
1053	2	D	D	D	D	C
1054	9	D	A	D	IP	A
1055	4	A	D	B	IP	D
1056	7	B	B	B	B	A
1057	6	C	B	B	B	A
1058	6	C	B	C	C	B
1059	7	D	D	D	D	IR
1060	3	B	A	B	B	A
1061	3	B	B	B	B	B
1062	5	B	C	B	B	A
1063	6	A	A	A	A	A
1064	2	B	B	B	B	A
1065	5	B	C	C	C	B
1066	5	D	D	D	D	B
1067	7	D	C	D	D	IR
1068	5	C	C	C	C	A
1069	5	B	B	B	B	B
1070	3	A	D	B	IP	B
1071	3	A	B	B	B	A
1072	5	D	D	D	D	D
1073	5	A	B	B	B	A
1074	9	B	A	B	B	A
1075	2	D	D	D	D	B
1076	9	D	C	D	D	A
1077	9	A	B	B	B	A
1078	2	C	D	C	C	IR
1079	5	D	B	C	IP	C
1080	3	A	A	A	A	A
1081	3	B	B	B	B	IR
1082	3	A	B	B	B	A
1083	2	A	A	A	A	B
1084	9	A	A	A	A	A
1085	9	A	B	A	A	IR
1086	6	D	C	D	D	D
1087	9	A	B	B	B	IR
1088	7	A	A	A	A	A
1089	3	A	A	B	B	A
1090	6	B	D	B	IP	B
1091	6	D	B	C	IP	D
1092	8	A	A	A	A	A
1093	5	A	B	B	B	A
1094	9	B	A	B	B	A
1095	5	C	D	D	D	D
1096	5	D	D	D	D	B
1097	3	D	C	D	D	D
1098	6	D	A	B	IP	B
1099	6	A	B	B	B	A
1100	6	D	C	D	D	B
1101	2	A	A	A	A	A
1102	6	D	A	C	IP	D
1103	6	D	D	D	D	D
1104	9	A	A	A	A	A
1105	9	B	B	B	B	IR
1106	9	A	B	B	B	A
1107	9	B	B	B	B	B
1108	9	A	A	A	A	A
1109	6	C	D	D	D	D
1110	5	A	A	A	A	A
1111	6	B	C	B	B	B
1112	1	A	A	A	A	A
1113	1	A	D	B	IP	A
1114	5	B	A	B	B	A
1115	5	B	D	D	IP	IR
1116	5	A	A	A	A	IR
1117	6	B	A	B	B	A
1118	6	B	B	B	B	A
1119	1	B	C	C	C	C
1120	2	A	B	B	B	A
1121	1	A	C	B	IP	A
1122	1	A	B	B	B	A
1123	6	D	A	D	IP	A
1124	6	D	A	B	IP	A
1125	6	D	B	D	IP	D
1126	9	B	B	B	B	A
1127	9	C	C	C	C	IR
1128	9	B	B	B	B	A
1129	9	B	B	B	B	A
1130	9	B	B	B	B	A
1131	3	C	B	B	B	A
1132	9	C	A	B	IP	A
1133	5	D	B	D	IP	IR
1134	6	C	D	C	C	A
1135	6	B	B	B	B	A
1136	7	B	A	A	A	A
1137	9	B	C	C	C	A
1138	3	C	A	B	IP	A
1139	9	B	B	B	B	A
1140	5	B	C	C	C	D
1141	9	A	C	B	IP	A
1142	1	A	C	B	IP	IR
1143	6	C	B	B	B	A
1144	5	A	D	C	IP	A
1145	5	B	A	A	A	A
1146	6	D	C	D	D	IR
1147	9	B	B	B	B	A
1148	3	A	A	A	A	B
1149	6	C	C	C	C	D
1150	6	C	B	B	B	A
1151	6	C	B	C	C	IR
1152	9	B	B	B	B	IR
1153	6	B	B	B	B	A
1154	1	B	B	B	B	IR
1155	6	B	A	B	B	B
1156	6	B	B	B	B	B
1157	6	C	D	D	D	IR
1158	8	A	A	A	A	A
1159	8	A	C	B	IP	A
1160	9	A	B	B	B	B
1161	4	C	B	C	C	D
1162	3	B	A	B	B	B
1163	3	B	B	B	B	C
1164	4	B	C	C	C	A
1165	4	B	B	B	B	B
1166	8	B	B	B	B	IR
1167	6	C	B	C	C	B
1168	5	B	B	B	B	A
1169	9	C	B	B	B	A
1170	5	C	D	D	D	IR
1171	9	B	A	B	B	A
1172	9	A	A	A	A	A
1173	9	B	D	C	IP	A
1174	9	D	D	D	D	B
1175	1	A	A	A	A	A
1176	5	A	A	A	A	A
1177	1	C	B	B	B	IR
1178	1	B	C	B	B	A
1179	9	B	C	C	C	IR
1180	9	A	A	A	A	A
1181	8	A	B	B	B	A
1182	9	A	A	A	A	A
1183	9	A	A	A	A	A
1184	6	B	B	B	B	A
1185	7	A	D	B	IP	A
1186	7	B	C	B	B	A
1187	3	C	A	B	IP	IR
1188	9	B	A	B	B	A
1189	6	A	B	B	B	B
1190	9	D	A	C	IP	A
1191	9	C	C	C	C	A
1192	8	A	A	A	A	A
1193	5	A	B	B	B	A
1194	5	A	A	A	A	A
1195	5	A	A	A	A	A
1196	1	B	D	D	IP	IR
1197	1	B	B	B	B	A
1198	2	A	B	B	B	C
1199	1	A	B	A	A	IR
1200	1	C	B	C	C	IR
1201	3	A	B	A	A	IR
1202	2	A	C	B	IP	A
1203	1	B	A	B	B	IR
1204	9	D	B	C	IP	B
1205	9	A	D	B	IP	B
1206	8	A	B	B	B	A
1207	8	B	B	B	B	A
1208	6	A	A	A	A	A
1209	2	D	A	B	IP	A
1210	7	B	D	C	IP	IR
1211	6	C	C	C	C	D
1212	6	C	D	D	D	A
1213	6	D	B	D	IP	D
1214	6	A	A	A	A	D
1215	6	D	B	C	IP	D
1216	4	C	D	D	D	IR
1217	4	D	B	D	IP	A
1218	1	D	C	D	D	IR
1219	3	A	D	C	IP	A
1220	7	B	B	B	B	A
1221	2	B	A	B	B	A
1222	6	B	D	C	IP	B
1223	2	B	A	A	A	A
1224	2	B	A	B	B	A
1225	5	D	D	D	D	D
1226	5	C	B	C	C	IR
1227	2	B	B	B	B	B
1228	3	A	A	A	A	A
1229	6	B	B	B	B	IR
1230	3	A	A	A	A	A
1231	1	A	A	A	A	A
1232	5	B	D	C	IP	D
1233	6	C	B	B	B	A
1234	2	A	B	B	B	A
1235	5	B	B	B	B	B
1236	3	A	A	A	A	A
1237	7	A	D	B	IP	B
1238	3	B	A	B	B	A
1239	5	B	C	B	B	B
1240	5	B	B	B	B	A
1241	1	A	A	A	A	D
1242	1	A	A	A	A	A
1243	5	A	A	A	A	A
1244	6	D	C	D	D	D
1245	3	B	B	B	B	A
1246	1	D	A	C	IP	D
1247	5	D	B	C	IP	D
1248	8	A	A	A	A	IR
1249	6	D	B	C	IP	A
1250	9	A	A	A	A	IR
1251	3	C	B	B	B	A
1252	3	B	C	C	C	A
1253	1	A	B	B	B	A
1254	2	B	B	B	B	A
1255	2	B	B	B	B	A
1256	4	D	A	C	IP	A
1257	5	B	C	C	C	IR
1258	5	C	B	C	C	B
1259	2	A	B	B	B	C
1260	3	A	B	B	B	IR
1261	4	A	B	B	B	IR
1262	6	D	D	D	D	IR
1263	3	C	D	D	D	A
1264	6	D	C	D	D	B
1265	6	D	C	C	C	B
1266	9	A	A	A	A	A
1267	9	A	C	B	IP	A
1268	9	B	B	B	B	A
1269	9	A	A	A	A	A
1270	1	B	B	B	B	IR
1271	6	D	C	D	D	IR
1272	9	B	A	A	A	A
1273	1	B	C	B	B	A
1274	4	D	A	C	IP	A
1275	1	B	B	B	B	B
1276	7	C	D	D	D	D
1277	6	D	B	D	IP	A
1278	3	A	A	A	A	A
1279	1	B	A	A	A	A
1280	3	A	A	A	A	A
1281	3	A	A	A	A	A
1282	3	D	A	B	IP	A
1283	3	B	B	B	B	A
1284	3	B	B	B	B	IR
1285	8	A	A	A	A	A
1286	4	B	A	A	A	B
1287	9	B	A	B	B	IR
1288	6	B	C	C	C	B
1289	3	B	A	B	B	A
1290	9	D	B	C	IP	C
1291	8	D	D	D	D	D
1292	1	B	A	B	B	A
1293	1	D	D	D	D	IR
1294	6	A	B	B	B	B
1295	8	C	C	C	C	D
1296	9	D	C	D	D	A
1297	6	A	B	A	A	A
1298	9	B	D	C	IP	A
1299	6	A	B	B	B	B
1300	5	B	A	A	A	B
1301	9	A	A	A	A	A
1302	3	B	B	B	B	A
1303	6	D	D	D	D	C
1304	1	B	B	B	B	IR
1305	5	B	B	B	B	IR
1306	6	D	D	D	D	IR
1307	6	A	C	B	IP	A
1308	2	B	D	C	IP	B
1309	6	D	B	C	IP	IR
1310	2	C	C	C	C	D
1311	6	A	B	B	B	A
1312	6	D	C	D	D	D
1313	6	D	A	B	IP	A
1314	6	A	A	A	A	A
1315	6	A	A	A	A	A
1316	3	A	C	B	IP	B
1317	3	A	A	A	A	A
1318	9	A	A	A	A	A
1319	9	D	B	D	IP	IR
1320	9	A	B	B	B	B
1321	2	B	B	B	B	A
1322	2	B	D	C	IP	A
1323	6	D	B	C	IP	A
1324	5	A	C	B	IP	A
1325	2	A	D	B	IP	A
1326	9	B	A	B	B	A
1327	2	B	D	D	IP	B
1328	7	C	A	B	IP	A
1329	9	B	B	B	B	A
1330	3	B	B	B	B	A
1331	9	A	B	B	B	A
1332	9	B	B	B	B	A
1333	9	B	A	B	B	A
1334	5	C	C	C	C	B
1335	2	A	C	B	IP	A
1336	1	D	D	D	D	D
1337	6	B	D	C	IP	A
1338	3	A	B	B	B	A
1339	6	B	A	A	A	C
1340	1	C	C	C	C	D
1341	1	D	D	D	D	IR
1342	4	B	B	B	B	B
1343	9	D	C	D	D	A
1344	3	B	D	C	IP	D
1345	9	D	B	C	IP	A
1346	5	A	A	A	A	A
1347	5	D	D	D	D	A
1348	3	A	A	A	A	A
1349	3	C	D	D	D	D
1350	6	C	A	B	IP	A
1351	6	C	D	D	D	B
1352	2	B	B	B	B	C
1353	6	D	D	D	D	IR
1354	9	A	C	B	IP	A
1355	6	A	A	A	A	A
1356	8	A	A	A	A	A
1357	8	B	D	D	IP	A
1358	4	A	A	A	A	A
1359	8	B	C	C	C	A
1360	8	A	A	A	A	A
1361	1	A	A	A	A	A
1362	7	A	B	B	B	A
1363	3	D	D	D	D	D
1364	6	D	A	C	IP	A
1365	6	A	B	B	B	C
1366	9	A	A	A	A	A
1367	9	B	B	B	B	IR
1368	6	B	C	B	B	C
1369	9	B	A	A	A	A
1370	9	A	A	A	A	A
1371	5	B	B	B	B	IR
1372	5	B	B	B	B	IR
1373	3	B	B	B	B	A
1374	3	B	A	B	B	A
1375	1	B	A	B	B	A
1376	1	B	B	B	B	A
1377	3	B	A	B	B	A
1378	6	D	D	D	D	B
1379	6	D	A	B	IP	B
1380	2	B	C	B	B	B
1381	2	A	A	A	A	A
1382	4	B	B	B	B	IR
1383	3	A	A	A	A	A
1384	9	A	B	B	B	A
1385	6	B	B	B	B	IR
1386	5	D	D	D	D	B
1387	7	B	B	B	B	C
1388	4	A	C	B	IP	IR
1389	6	B	A	B	B	A
1390	6	B	A	B	B	B
1391	5	D	C	D	D	IR
1392	6	A	B	B	B	IR
1393	6	B	A	B	B	A
1394	6	A	A	A	A	A
1395	7	D	A	B	IP	A
1396	6	A	A	A	A	A
1397	1	A	A	A	A	A
1398	1	A	A	A	A	A
1399	5	A	D	B	IP	D
1400	8	B	D	C	IP	A
1401	4	A	A	A	A	A
1402	6	D	D	D	D	D
1403	7	A	B	B	B	D
1404	2	B	D	C	IP	A
1405	3	A	A	A	A	B
1406	3	A	B	B	B	B
1407	5	D	D	D	D	D
1408	6	C	A	B	IP	IR
1409	2	D	D	D	D	A
1410	2	A	A	A	A	A
1411	5	A	C	B	IP	B
1412	6	A	D	C	IP	B
1413	3	B	A	A	A	A
1414	2	B	C	C	C	B
1415	5	A	A	A	A	A
1416	3	C	B	C	C	A
1417	3	A	A	A	A	IR
1418	3	B	A	B	B	A
1419	5	A	C	C	IP	B
1420	3	A	A	A	A	A
1421	9	B	A	B	B	A
1422	5	C	D	D	D	C
1423	2	C	B	C	C	D
1424	1	B	D	C	IP	A
1425	7	D	B	C	IP	A
1426	6	D	D	D	D	IR
1427	1	C	B	B	B	B
1428	2	D	B	C	IP	A
1429	6	B	D	C	IP	IR
1430	6	C	D	D	D	B
1431	6	A	C	B	IP	IR
1432	3	B	A	B	B	A
1433	5	C	D	D	D	D
1434	7	B	D	D	IP	A
1435	4	B	D	D	IP	IR
1436	5	B	B	B	B	A
1437	1	B	D	D	IP	D
1438	6	D	B	D	IP	D
1439	2	A	D	B	IP	A
1440	2	A	A	A	A	A
1441	1	B	B	B	B	IR
1442	6	D	B	D	IP	C
1443	4	C	D	D	D	D
1444	3	B	B	B	B	D
1445	9	B	B	B	B	A
1446	6	B	B	B	B	A
1447	7	B	B	B	B	B
1448	1	B	B	B	B	A
1449	6	C	D	D	D	D
1450	6	A	A	A	A	A
1451	9	A	B	B	B	A
1452	9	B	B	B	B	A
1453	6	A	C	B	IP	A
1454	1	A	A	A	A	IR
1455	6	A	D	C	IP	B
1456	6	B	B	B	B	A
1457	9	B	A	B	B	A
1458	6	A	A	A	A	A
1459	1	A	A	A	A	IR
1460	7	B	C	C	C	A
1461	4	C	D	D	D	D
1462	4	C	B	C	C	A
1463	6	A	B	B	B	A
1464	3	B	B	B	B	A
1465	3	A	B	B	B	A
1466	3	C	B	C	C	C
1467	9	C	B	C	C	A
1468	6	B	B	B	B	B
1469	3	B	B	B	B	A
1470	5	B	D	D	IP	IR
1471	9	B	A	B	B	A
1472	2	B	B	B	B	A
1473	2	B	B	B	B	A
1474	5	D	C	D	D	IR
1475	7	D	B	C	IP	IR
1476	4	B	B	B	B	IR
1477	6	B	A	B	B	A
1478	4	D	D	D	D	B
1479	6	B	C	C	C	A
1480	3	C	C	C	C	B
1481	6	D	B	C	IP	A
1482	7	D	A	B	IP	A
1483	5	D	B	C	IP	A
1484	7	D	B	C	IP	D
1485	5	A	B	A	A	IR
1486	2	B	C	C	C	A
1487	7	A	B	B	B	A
1488	1	B	A	B	B	A
1489	9	C	C	C	C	B
1490	4	D	A	B	IP	B
1491	5	A	A	A	A	B
1492	5	A	B	B	B	A
1493	4	D	B	C	IP	B
1494	6	B	C	C	C	C
1495	6	B	B	B	B	IR
1496	2	D	C	D	D	C
1497	9	A	A	A	A	IR
1498	6	A	A	A	A	A
1499	7	A	D	B	IP	D
1500	1	B	A	B	B	A
1501	6	A	A	A	A	A
1502	9	B	B	B	B	A
1503	1	B	A	B	B	IR
1504	2	D	D	D	D	IR
1505	3	C	C	C	C	A
1506	5	C	B	B	B	D
1507	5	D	B	C	IP	D
1508	5	B	D	B	IP	D
1509	1	C	D	D	D	D
1510	5	A	B	B	B	A
1511	2	B	B	B	B	A
1512	5	B	B	B	B	A
1513	3	B	B	B	B	IR
1514	4	D	B	D	IP	B
1515	2	B	B	B	B	A
1516	6	D	B	B	IP	IR
1517	9	A	B	B	B	IR
1518	3	A	C	B	IP	IR
1519	5	B	B	B	B	IR
1520	3	B	C	B	B	IR
1521	3	C	B	C	C	A
1522	3	A	D	B	IP	IR
1523	6	B	B	B	B	A
1524	5	D	B	D	IP	IR
1525	6	D	C	D	D	D
1526	9	B	B	B	B	A
1527	1	B	A	B	B	A
1528	1	B	B	B	B	A
1529	8	D	B	C	IP	A
1530	1	B	B	B	B	A
1531	2	A	A	A	A	A
1532	5	D	A	D	IP	A
1533	6	B	D	C	IP	A
1534	7	A	B	A	A	B
1535	6	D	C	D	D	D
1536	5	A	B	B	B	IR
1537	6	B	B	B	B	B
1538	9	A	C	B	IP	A
1539	3	B	C	B	B	A
1540	9	B	D	C	IP	A
1541	9	D	B	C	IP	IR
1542	6	C	B	B	B	D
1543	3	B	A	B	B	B
1544	3	A	A	A	A	A
1545	3	A	A	A	A	A
1546	9	A	A	A	A	A
1547	9	B	A	B	B	A
1548	9	D	A	B	IP	IR
1549	8	B	B	B	B	B
1550	8	D	B	D	IP	IR
1551	3	D	D	D	D	A
1552	8	B	D	C	IP	D
1553	8	A	C	B	IP	D
1554	5	B	B	B	B	A
1555	9	B	B	B	B	A
1556	2	A	A	A	A	A
1557	1	B	D	C	IP	B
1558	1	A	B	B	B	A
1559	1	D	D	D	D	B
1560	8	B	B	B	B	A
1561	5	A	B	B	B	B
1562	1	D	B	C	IP	A
1563	6	B	B	B	B	A
1564	6	A	C	B	IP	A
1565	6	D	B	B	IP	D
1566	9	C	B	B	B	C
1567	8	B	A	A	A	A
1568	7	A	A	A	A	A
1569	9	A	A	A	A	A
1570	9	B	A	B	B	A
1571	6	B	B	B	B	A
1572	6	B	D	D	IP	D
1573	6	D	D	D	D	IR
1574	6	D	D	D	D	A
1575	5	A	D	D	IP	D
1576	6	C	D	D	D	IR
1577	8	B	A	B	B	A
1578	6	A	B	B	B	A
1579	5	C	A	B	IP	IR
1580	6	D	B	D	IP	IR
1581	1	A	A	A	A	A
1582	9	A	A	A	A	A
1583	9	C	B	B	B	A
1584	9	B	B	B	B	B
1585	2	B	B	B	B	D
1586	6	C	C	C	C	A
1587	2	A	B	B	B	A
1588	6	D	D	D	D	IR
1589	9	B	C	B	B	IR
1590	9	B	B	B	B	A
1591	9	A	D	B	IP	IR
1592	6	C	C	C	C	A
1593	2	A	A	A	A	A
1594	6	B	D	C	IP	B
1595	2	B	B	B	B	A
1596	6	B	A	B	B	A
1597	2	A	D	B	IP	D
1598	6	A	C	B	IP	A
1599	6	A	C	B	IP	A
1600	2	D	B	C	IP	A
1601	3	B	B	B	B	B
1602	5	C	A	B	IP	A
1603	7	C	B	B	B	A
1604	3	C	B	B	B	A
1605	5	B	D	C	IP	A
1606	1	A	A	A	A	IR
1607	2	C	A	B	IP	A
1608	3	B	D	D	IP	IR
1609	3	B	A	B	B	B
1610	6	B	B	B	B	A
1611	6	B	B	B	B	A
1612	5	D	B	D	IP	A
1613	6	B	D	D	IP	IR
1614	2	A	A	A	A	A
1615	6	D	D	D	D	D
1616	6	D	D	D	D	D
1617	3	A	A	A	A	A
1618	3	A	A	A	A	A
1619	3	A	A	A	A	A
1620	6	D	D	D	D	B
1621	6	C	B	C	C	B
1622	8	B	B	B	B	A
1623	1	D	C	D	D	D
1624	5	B	B	B	B	IR
1625	6	D	B	D	IP	D
1626	5	A	A	A	A	A
1627	3	B	D	C	IP	A
1628	7	B	B	B	B	A
1629	7	A	B	B	B	A
1630	3	C	B	C	C	C
1631	6	D	B	D	IP	D
1632	6	D	D	D	D	IR
1633	6	B	D	C	IP	D
1634	9	A	B	B	B	A
1635	5	A	B	B	B	A
1636	5	B	A	B	B	B
1637	3	D	C	C	C	D
1638	5	B	D	D	IP	IR
1639	6	D	B	D	IP	D
1640	9	B	A	B	B	A
1641	1	B	B	B	B	A
1642	6	D	D	D	D	IR
1643	5	C	D	D	D	IR
1644	5	B	B	B	B	B
1645	1	D	A	B	IP	IR
1646	1	C	D	D	D	IR
1647	9	B	D	D	IP	IR
1648	6	C	B	B	B	A
1649	6	B	A	B	B	B
1650	6	B	C	C	C	A
1651	7	C	C	C	C	B
1652	6	A	B	B	B	A
1653	2	A	A	A	A	A
1654	4	D	D	D	D	C
1655	5	A	A	A	A	A
1656	3	A	D	C	IP	A
1657	6	B	B	B	B	A
1658	6	C	B	C	C	IR
1659	6	B	A	A	A	A
1660	6	A	D	B	IP	B
1661	2	A	A	A	A	B
1662	3	B	C	B	B	B
1663	3	B	B	B	B	C
1664	3	B	A	B	B	A
1665	3	B	B	B	B	IR
1666	8	C	A	B	IP	A
1667	3	A	D	B	IP	A
1668	3	B	A	B	B	B
1669	2	B	A	B	B	A
1670	6	B	D	D	IP	IR
1671	3	B	C	B	B	A
1672	2	A	D	B	IP	B
1673	5	D	D	D	D	B
1674	6	B	B	B	B	A
1675	7	C	C	C	C	IR
1676	1	A	B	B	B	A
1677	2	A	B	A	A	A
1678	6	A	B	A	A	B
1679	6	B	A	A	A	A
1680	5	A	D	C	IP	B
1681	5	C	A	B	IP	A
1682	4	B	A	A	A	A
1683	5	A	A	A	A	A
1684	6	C	C	C	C	B
1685	9	B	A	B	B	A
1686	9	C	B	C	C	IR
1687	9	B	B	B	B	A
1688	5	A	A	A	A	A
1689	9	A	B	B	B	A
1690	6	D	D	D	D	D
1691	5	A	A	A	A	A
1692	5	A	B	A	A	A
1693	6	B	D	D	IP	A
1694	2	C	D	D	D	B
1695	5	B	B	B	B	B
1696	6	D	B	D	IP	IR
1697	5	B	D	D	IP	B
1698	1	A	B	B	B	A
1699	6	B	C	B	B	A
1700	5	C	D	D	D	IR
1701	3	B	D	D	IP	C
1702	3	B	C	B	B	A
1703	3	B	C	B	B	D
1704	3	C	C	C	C	D
1705	4	C	A	B	IP	A
1706	9	D	D	D	D	A
1707	9	A	A	A	A	A
1708	8	B	C	B	B	IR
1709	3	B	C	C	C	B
1710	9	B	B	B	B	IR
1711	6	D	C	C	C	IR
1712	1	D	C	D	D	B
1713	1	B	A	B	B	A
1714	9	B	B	B	B	A
1715	9	B	B	B	B	B
1716	6	D	D	D	D	A
1717	5	C	D	D	D	A
1718	3	A	A	A	A	A
1719	6	B	A	B	B	A
1720	6	D	D	D	D	B
1721	6	A	A	A	A	B
1722	6	A	B	A	A	A
1723	5	A	C	B	IP	A
1724	4	A	A	A	A	A
1725	6	B	B	B	B	A
1726	5	A	A	A	A	A
1727	2	A	B	B	B	IR
1728	6	B	B	B	B	B
1729	2	B	A	B	B	A
1730	2	B	A	A	A	A
1731	6	B	C	B	B	D
1732	6	B	B	B	B	D
1733	6	B	D	C	IP	D
1734	6	D	D	D	D	D
1735	5	A	B	B	B	A
1736	6	D	C	D	D	D
1737	6	A	A	A	A	A
1738	5	B	B	B	B	IR
1739	5	A	B	B	B	A
1740	1	A	C	B	IP	A
1741	7	A	B	B	B	A
1742	2	B	A	A	A	A
1743	5	A	B	B	B	A
1744	1	A	B	B	B	B
1745	9	C	C	C	C	D
1746	6	D	D	D	D	IR
1747	2	B	A	B	B	A
1748	3	A	B	B	B	B
1749	9	A	D	C	IP	A
1750	7	A	C	B	IP	A
1751	8	B	A	B	B	C
1752	2	A	B	B	B	A
1753	6	B	B	B	B	A
1754	6	A	A	A	A	A
1755	6	B	A	B	B	A
1756	1	D	A	C	IP	A
1757	1	B	A	B	B	A
1758	5	B	A	B	B	A
1759	5	A	A	A	A	A
1760	7	B	B	B	B	IR
1761	9	C	B	C	C	A
1762	6	C	B	C	C	D
1763	8	A	B	A	A	A
1764	5	A	A	A	A	A
1765	5	B	A	A	A	B
1766	7	D	B	C	IP	A
1767	5	B	B	B	B	IR
1768	6	D	D	D	D	D
1769	1	A	A	A	A	IR
1770	6	D	C	D	D	IR
1771	6	C	A	B	IP	C
1772	9	B	D	C	IP	IR
1773	3	A	B	B	B	A
1774	3	B	B	B	B	IR
1775	3	B	A	B	B	A
1776	6	A	A	A	A	A
1777	6	C	D	D	D	B
1778	3	B	C	C	C	A
1779	9	A	A	A	A	A
1780	9	A	A	A	A	A
1781	6	D	D	D	D	D
1782	9	A	C	B	IP	A
1783	5	D	D	D	D	B
1784	9	B	B	B	B	A
1785	5	A	A	A	A	A
1786	1	A	A	A	A	B
1787	6	B	B	B	B	A
1788	5	A	B	B	B	D
1789	4	B	B	B	B	D
1790	3	B	B	B	B	IR
1791	6	B	B	B	B	D
1792	3	B	D	D	IP	D
1793	4	C	C	C	C	B
1794	3	C	B	B	B	C
1795	5	A	B	B	B	D
1796	5	C	B	B	B	B
1797	2	C	D	D	D	D
1798	6	C	D	D	D	A
1799	7	A	B	B	B	A
1800	9	A	B	B	B	B
1801	3	A	A	A	A	A
1802	7	B	B	B	B	B
1803	2	A	A	A	A	A
1804	6	A	A	A	A	A
1805	5	A	B	A	A	B
1806	5	B	B	B	B	D
1807	3	B	B	B	B	D
1808	5	B	B	B	B	IR
1809	6	D	A	B	IP	D
1810	6	A	A	A	A	A
1811	6	B	B	B	B	A
1812	9	A	B	B	B	A
1813	6	A	D	D	IP	A
1814	5	A	A	A	A	A
1815	7	D	C	C	C	A
1816	6	B	A	A	A	A
1817	5	B	A	B	B	A
1818	4	C	C	C	C	A
1819	6	B	B	B	B	B
1820	6	B	C	C	C	IR
1821	8	A	B	A	A	A
1822	5	B	B	B	B	A
1823	7	B	B	B	B	A
1824	9	B	D	D	IP	IR
1825	9	B	B	B	B	A
1826	9	D	B	C	IP	B
1827	9	A	A	A	A	A
1828	9	A	C	B	IP	A
1829	1	A	A	A	A	A
1830	9	B	A	B	B	A
1831	9	A	B	B	B	A
1832	5	D	D	D	D	D
1833	5	D	D	D	D	D
1834	1	A	B	A	A	B
1835	6	B	C	C	C	A
1836	6	B	B	B	B	IR
1837	6	D	C	D	D	D
1838	5	A	C	B	IP	IR
1839	6	B	A	B	B	B
1840	2	B	C	B	B	A
1841	3	A	A	A	A	A
1842	1	A	B	B	B	B
1843	3	B	B	B	B	B
1844	3	A	A	A	A	A
1845	3	A	A	A	A	A
1846	5	A	B	B	B	IR
1847	5	A	A	A	A	B
1848	5	A	B	B	B	B
1849	5	A	A	A	A	A
1850	6	C	C	C	C	B
1851	4	A	A	A	A	B
1852	6	A	D	B	IP	B
1853	6	B	A	B	B	B
1854	2	B	A	B	B	A
1855	6	C	C	C	C	A
1856	6	D	A	A	IP	B
1857	3	B	A	B	B	IR
1858	9	B	B	B	B	A
1859	6	D	B	D	IP	B
1860	3	C	D	D	D	A
1861	2	C	B	B	B	A
1862	1	B	C	B	B	IR
1863	5	B	A	B	B	A
1864	1	B	B	B	B	B
1865	9	D	A	C	IP	IR
1866	4	D	B	D	IP	A
1867	5	D	A	B	IP	A
1868	5	B	D	D	IP	IR
1869	1	B	B	B	B	D
1870	6	A	C	B	IP	B
1871	9	B	C	C	C	IR
1872	9	A	B	B	B	A
1873	8	B	A	B	B	A
1874	9	A	B	B	B	A
1875	8	B	A	B	B	A
1876	3	D	C	C	C	A
1877	1	B	B	B	B	B
1878	2	B	D	D	IP	A
1879	9	B	B	B	B	A
1880	5	B	B	B	B	A
1881	5	D	B	D	IP	D
1882	5	D	C	D	D	IR
1883	5	A	C	B	IP	A
1884	9	D	D	D	D	IR
1885	3	A	B	B	B	A
1886	3	A	A	A	A	A
1887	9	A	B	B	B	A
1888	6	B	D	C	IP	B
1889	2	A	B	B	B	A
1890	3	B	A	B	B	B
1891	5	B	D	D	IP	IR
1892	6	C	D	D	D	D
1893	9	A	A	A	A	A
1894	3	A	A	A	A	A
1895	6	B	B	B	B	A
1896	2	C	C	C	C	A
1897	6	B	D	C	IP	D
1898	9	A	A	A	A	A
1899	9	C	C	C	C	D
1900	5	A	B	B	B	B
1901	4	A	B	B	B	A
1902	9	C	A	B	IP	A
1903	8	B	B	B	B	A
1904	9	A	A	A	A	A
1905	9	B	A	B	B	B
1906	1	B	B	B	B	B
1907	9	B	A	B	B	B
1908	6	D	D	D	D	B
1909	6	B	B	B	B	A
1910	6	B	B	B	B	B
1911	6	B	C	C	C	IR
1912	6	B	A	B	B	B
1913	5	C	B	C	C	D
1914	7	B	B	B	B	B
1915	7	B	A	B	B	B
1916	9	A	D	C	IP	A
1917	5	C	D	D	D	IR
1918	9	B	A	B	B	A
1919	3	A	A	A	A	A
1920	6	B	A	B	B	A
1921	4	B	B	B	B	A
1922	4	B	D	D	IP	A
1923	1	C	B	C	C	A
1924	3	B	B	B	B	A
1925	5	B	D	C	IP	D
1926	9	B	A	B	B	A
1927	9	A	B	B	B	A
1928	9	B	A	B	B	A
1929	8	B	A	B	B	A
1930	9	D	A	B	IP	A
1931	3	A	B	B	B	A
1932	3	B	A	B	B	B
1933	6	D	D	D	D	IR
1934	6	B	D	C	IP	A
1935	9	A	A	A	A	A
1936	7	B	A	B	B	A
1937	4	B	C	B	B	IR
1938	8	D	D	D	D	D
1939	7	A	A	A	A	A
1940	9	D	D	D	D	A
1941	5	B	A	B	B	A
1942	5	B	D	D	IP	A
1943	6	B	B	B	B	B
1944	3	D	D	D	D	C
1945	6	A	B	B	B	A
1946	1	B	C	B	B	B
1947	3	B	A	B	B	A
1948	1	A	A	A	A	A
1949	1	A	B	B	B	A
1950	8	C	D	D	D	B
1951	6	A	A	A	A	A
1952	1	A	A	A	A	A
1953	5	B	D	C	IP	B
1954	6	B	D	C	IP	D
1955	6	C	C	C	C	B
1956	2	A	B	B	B	C
1957	1	B	B	B	B	IR
1958	3	A	D	B	IP	A
1959	5	B	D	D	IP	A
1960	1	B	A	A	A	A
1961	3	B	B	B	B	D
1962	5	D	B	D	IP	D
1963	1	C	B	B	B	IR
1964	5	B	B	B	B	C
1965	6	C	A	B	IP	A
1966	7	B	B	B	B	A
1967	3	D	B	C	IP	A
1968	5	D	B	C	IP	A
1969	5	C	B	C	C	A
1970	6	C	C	C	C	A
1971	5	A	D	C	IP	A
1972	6	C	A	B	IP	D
1973	5	B	B	B	B	B
1974	5	A	B	B	B	D
1975	7	A	D	C	IP	A
1976	5	B	C	C	C	A
1977	2	A	B	B	B	A
1978	9	A	B	B	B	A
1979	2	B	D	C	IP	A
1980	3	B	B	B	B	B
1981	3	A	A	A	A	A
1982	5	B	D	C	IP	A
1983	2	D	B	C	IP	IR
1984	9	B	A	A	A	IR
1985	6	B	B	B	B	A
1986	2	B	B	B	B	A
1987	2	B	A	B	B	A
1988	2	A	B	B	B	A
1989	2	D	B	C	IP	B
1990	2	A	A	A	A	A
1991	7	B	B	B	B	A
1992	5	B	D	D	IP	D
1993	9	C	A	B	IP	A
1994	7	A	A	A	A	A
1995	6	B	B	B	B	IR
1996	3	A	A	A	A	A
1997	5	D	A	B	IP	B
1998	6	C	D	D	D	A
1999	9	C	B	C	C	A
[truncated: 7,200 more rows]

## Sheet: EXP2 data
ID	Area	P1	P2	P score	P score (with IP)	B score
1	11b	A	A	A	A	A
2	8b	D	A	C	IP	B
3	13	D	C	C	C	B
4	3	A	A	A	A	A
5	13	D	E	E	E	C
6	9	A	B	B	B	A
7	11b	B	C	B	B	B
8	11b	A	B	B	B	D
9	9	C	B	C	C	B
10	2	A	A	A	A	A
11	7	C	C	C	C	B
12	5	C	B	C	C	IR
13	7	A	C	B	IP	B
14	11b	D	C	C	C	IR
15	11b	B	A	B	B	IR
16	3	B	D	C	IP	A
17	7	D	C	D	D	IR
18	6	C	C	C	C	A
19	7	A	B	B	B	A
20	1	D	C	C	C	D
21	4	D	B	D	IP	IR
22	5	A	A	A	A	A
23	13	D	C	C	C	B
24	2	B	B	B	B	C
25	7	A	B	B	B	B
26	11b	A	B	B	B	A
27	7	B	B	B	B	B
28	11b	D	D	D	D	IR
29	13	D	E	D	D	C
30	1	A	C	B	IP	A
31	9	C	C	C	C	C
32	6	C	A	B	IP	B
33	6	C	C	C	C	IR
34	5	A	A	A	A	A
35	6	C	A	B	IP	IR
36	13	D	C	D	D	B
37	13	C	D	C	C	B
38	6	B	C	C	C	A
39	2	B	A	B	B	IR
40	1	A	A	A	A	E
41	6	A	B	B	B	IR
42	6	B	C	C	C	A
43	11b	A	A	A	A	B
44	9	B	B	B	B	A
45	9	B	C	B	B	C
46	1	C	B	C	C	A
47	13	C	C	C	C	B
48	7	B	C	C	C	IR
49	9	A	B	B	B	A
50	4	B	B	B	B	A
51	13	B	B	B	B	B
52	1	D	B	C	IP	A
53	5	B	B	B	B	B
54	4	B	B	B	B	B
55	4	C	C	C	C	IR
56	4	A	B	B	B	C
57	4	B	C	B	B	D
58	13	D	C	D	D	B
59	4	B	B	B	B	C
60	7	D	D	D	D	IR
61	4	B	B	B	B	A
62	4	B	A	B	B	C
63	1	A	A	A	A	B
64	2	B	D	C	IP	B
65	13	E	C	D	D	D
66	2	B	A	A	A	A
67	13	B	C	C	C	A
68	7	E	C	D	IP	D
69	7	C	B	B	B	B
70	1	B	C	C	C	A
71	5	B	B	B	B	A
72	4	C	C	C	C	IR
73	2	C	C	C	C	D
74	11b	B	C	C	C	C
75	4	D	B	C	IP	A
76	4	B	A	B	B	B
77	13	C	C	C	C	A
78	4	B	B	B	B	B
79	13	C	D	C	C	B
80	4	C	B	B	B	E
81	13	B	B	B	B	B
82	4	C	C	C	C	IR
83	4	C	B	C	C	C
84	6	B	B	B	B	A
85	4	C	B	C	C	IR
86	4	B	B	B	B	B
87	13	B	C	C	C	A
88	13	B	D	C	C	B
89	6	B	B	B	B	IR
90	13	B	C	C	C	B
91	7	C	C	C	C	D
92	6	C	E	D	IP	B
93	1	D	B	C	IP	A
94	7	C	B	B	B	IR
95	11b	A	B	B	B	IR
96	4	D	D	D	D	D
97	9	B	C	C	C	A
98	9	B	C	C	C	B
99	1	A	C	B	IP	B
100	11b	A	C	B	IP	B
101	4	B	C	C	C	IR
102	13	B	C	C	C	A
103	2	B	A	B	B	A
104	6	D	C	C	C	D
105	7	C	A	B	IP	A
106	9	C	B	C	C	A
107	6	C	C	C	C	B
108	5	C	C	C	C	B
109	5	B	C	C	C	C
110	6	B	B	B	B	A
111	5	B	A	A	A	A
112	13	B	B	B	B	A
113	4	C	A	C	IP	C
114	13	D	C	D	D	B
115	9	B	B	B	B	B
116	1	A	A	A	A	B
117	6	D	B	C	IP	A
118	13	E	E	E	E	E
119	9	B	B	B	B	A
120	11b	A	B	A	A	A
121	4	C	E	D	IP	IR
122	4	B	B	B	B	D
123	4	C	D	D	D	IR
124	6	C	D	D	D	D
125	13	D	C	D	D	C
126	11b	B	C	C	C	IR
127	4	B	A	B	B	D
128	4	B	B	B	B	IR
129	4	B	A	B	B	B
130	4	B	B	B	B	IR
131	4	B	B	B	B	B
132	13	C	C	C	C	C
133	4	B	B	B	B	B
134	13	A	C	B	B	A
135	4	B	B	B	B	C
136	4	B	B	B	B	B
137	5	C	C	C	C	B
138	4	C	C	C	C	C
139	4	E	D	D	D	E
140	5	B	A	A	A	B
141	4	A	C	B	IP	A
142	1	B	B	B	B	B
143	5	A	A	A	A	B
144	4	D	B	C	IP	C
145	4	C	A	B	IP	A
146	4	A	B	B	B	B
147	4	C	C	C	C	IR
148	1	C	C	C	C	B
149	6	A	A	A	A	A
150	13	A	B	B	B	A
151	13	D	D	D	D	C
152	4	B	A	B	B	B
153	4	B	C	B	B	D
154	11b	A	B	B	B	IR
155	13	B	A	B	B	A
156	4	D	D	D	D	C
157	4	B	B	B	B	D
158	9	E	D	D	D	IR
159	4	B	C	C	C	C
160	4	B	C	C	C	E
161	4	C	A	B	IP	IR
162	4	A	A	A	A	B
163	4	B	C	B	B	IR
164	4	E	A	C	IP	C
165	4	B	C	B	B	B
166	4	B	C	C	C	E
167	13	B	D	C	C	B
168	4	A	C	B	IP	B
169	13	B	A	B	B	A
170	9	B	A	B	B	A
171	4	B	B	B	B	A
172	13	B	C	B	B	B
173	4	B	C	C	C	C
174	4	A	D	B	IP	E
175	5	A	B	B	B	C
176	4	C	B	C	C	IR
177	4	C	C	C	C	B
178	13	C	D	D	D	B
179	13	B	B	B	B	B
180	2	D	C	C	C	C
181	2	A	A	A	A	B
182	1	A	A	A	A	IR
183	9	C	C	C	C	A
184	2	A	B	B	B	B
185	9	C	B	B	B	C
186	11b	C	B	C	C	IR
187	11b	A	B	B	B	B
188	5	C	B	C	C	B
189	11b	A	C	B	IP	B
190	4	B	C	B	B	C
191	7	B	D	C	IP	A
192	13	E	B	D	D	D
193	5	A	B	B	B	B
194	6	C	D	D	D	IR
195	13	D	C	C	C	C
196	2	A	A	A	A	A
197	13	C	D	C	C	C
198	6	C	A	C	IP	B
199	13	D	E	D	D	C
200	6	C	C	C	C	B
201	13	C	A	B	B	B
202	1	A	A	A	A	IR
203	7	B	B	B	B	IR
204	6	B	B	B	B	A
205	13	B	C	B	B	B
206	13	E	E	E	E	E
207	4	B	B	B	B	IR
208	1	B	B	B	B	B
209	13	B	A	B	B	C
210	6	B	B	B	B	A
211	6	C	A	C	IP	A
212	13	B	B	B	B	B
213	7	B	B	B	B	IR
214	6	D	B	C	IP	IR
215	13	C	B	B	B	A
216	4	B	C	B	B	C
217	4	C	B	C	C	C
218	6	A	B	B	B	B
219	7	B	C	B	B	B
220	7	B	B	B	B	A
221	7	B	B	B	B	B
222	5	C	B	C	C	B
223	1	A	A	A	A	A
224	2	B	A	B	B	B
225	5	C	B	B	B	A
226	4	A	C	B	IP	B
227	6	B	E	D	IP	B
228	6	D	B	C	IP	IR
229	3	A	C	B	IP	A
230	6	C	C	C	C	C
231	2	A	A	A	A	A
232	1	B	B	B	B	A
233	4	D	B	C	IP	IR
234	4	D	C	C	C	IR
235	7	C	A	B	IP	A
236	13	D	C	C	C	C
237	5	C	A	B	IP	B
238	13	C	C	C	C	B
239	4	B	A	A	A	A
240	6	C	C	C	C	B
241	6	B	B	B	B	A
242	7	B	A	A	A	A
243	6	C	B	B	B	B
244	5	C	C	C	C	IR
245	9	A	A	A	A	B
246	4	B	C	B	B	B
247	13	B	D	D	D	B
248	5	B	B	B	B	IR
249	3	C	B	C	C	D
250	13	A	D	C	C	B
251	6	B	B	B	B	A
252	13	E	E	E	E	D
253	4	C	C	C	C	B
254	13	B	B	B	B	C
255	13	D	C	C	C	B
256	4	C	C	C	C	B
257	5	B	C	C	C	IR
258	5	B	C	B	B	A
259	11b	A	C	B	IP	IR
260	7	C	B	C	C	B
261	1	C	A	B	IP	A
262	9	B	D	C	IP	A
263	7	B	D	C	IP	A
264	9	A	A	A	A	A
265	5	B	C	C	C	IR
266	13	A	B	A	A	B
267	6	D	B	C	IP	IR
268	7	C	A	B	IP	B
269	8b	B	A	B	B	IR
270	7	C	A	B	IP	A
271	8b	B	B	B	B	A
272	13	D	D	D	D	D
273	3	C	B	C	C	D
274	1	A	A	A	A	A
275	8b	A	B	A	A	A
276	11b	A	A	A	A	A
277	13	D	C	D	D	E
278	1	D	B	C	IP	A
279	7	B	B	B	B	B
280	4	C	B	C	C	IR
281	5	C	B	B	B	IR
282	13	B	B	B	B	A
283	9	B	B	B	B	IR
284	13	E	D	D	D	D
285	6	A	B	B	B	A
286	13	B	A	B	B	B
287	4	E	C	D	IP	A
288	1	C	A	B	IP	A
289	7	B	B	B	B	B
290	9	B	B	B	B	A
291	13	E	E	E	E	C
292	13	B	B	B	B	C
293	9	A	A	A	A	A
294	13	D	E	D	D	B
295	4	D	A	C	IP	D
296	5	B	B	B	B	A
297	9	B	B	B	B	A
298	6	B	A	B	B	IR
299	6	D	C	D	D	D
300	7	D	B	C	IP	B
301	5	C	B	C	C	A
302	6	B	C	C	C	C
303	7	D	A	C	IP	IR
304	5	B	B	B	B	IR
305	5	B	A	A	A	A
306	1	D	B	C	IP	IR
307	6	B	C	B	B	C
308	6	A	C	B	IP	C
309	2	A	B	B	B	B
310	8b	C	B	C	C	IR
311	9	B	B	B	B	A
312	6	C	E	D	IP	IR
313	7	A	C	B	IP	B
314	13	B	C	C	C	B
315	1	D	B	C	IP	D
316	2	B	A	B	B	A
317	1	A	B	A	A	A
318	3	B	C	C	C	B
319	7	B	B	B	B	IR
320	11b	C	B	C	C	A
321	6	B	C	C	C	D
322	1	B	B	B	B	C
323	4	C	C	C	C	B
324	4	A	A	A	A	B
325	6	A	B	B	B	A
326	7	B	A	B	B	B
327	7	B	B	B	B	A
328	7	D	C	C	C	C
329	5	C	B	C	C	B
330	8b	C	B	C	C	D
331	6	C	C	C	C	A
332	6	C	D	D	D	E
333	3	C	B	C	C	A
334	8b	C	D	D	D	D
335	6	C	C	C	C	C
336	8b	B	B	B	B	A
337	7	C	D	C	C	IR
338	6	A	A	A	A	A
339	8b	B	D	C	IP	C
340	7	B	C	B	B	B
341	6	C	A	B	IP	IR
342	7	B	D	C	IP	IR
343	3	B	B	B	B	A
344	6	A	B	B	B	A
345	4	D	B	C	IP	C
346	4	D	C	D	D	D
347	11b	B	B	B	B	IR
348	6	D	E	D	D	D
349	2	A	B	B	B	A
350	3	C	B	C	C	A
351	5	C	C	C	C	C
352	9	B	A	B	B	A
353	8b	B	B	B	B	B
354	6	B	B	B	B	IR
355	9	C	B	B	B	C
356	6	B	B	B	B	A
357	6	B	A	B	B	B
358	6	B	A	B	B	A
359	6	B	C	C	C	C
360	4	A	B	B	B	B
361	3	A	C	B	IP	A
362	5	C	C	C	C	C
363	7	B	C	C	C	C
364	6	C	E	D	IP	D
365	6	C	D	C	C	C
366	5	B	C	C	C	B
367	6	B	B	B	B	B
368	6	A	C	B	IP	IR
369	5	B	B	B	B	IR
370	5	B	C	C	C	A
371	6	C	B	C	C	B
372	6	A	A	A	A	A
373	5	C	A	B	IP	A
374	9	B	B	B	B	A
375	3	A	A	A	A	A
376	2	B	B	B	B	C
377	6	C	B	C	C	C
378	5	D	B	C	IP	A
379	6	B	C	C	C	C
380	9	E	B	D	IP	D
381	4	B	B	B	B	B
382	6	C	B	C	C	B
383	6	C	C	C	C	C
384	6	D	C	D	D	D
385	6	C	A	B	IP	A
386	6	D	C	C	C	IR
387	6	B	C	C	C	B
388	6	B	A	B	B	IR
389	4	A	C	B	IP	B
390	2	B	B	B	B	C
391	6	C	B	C	C	B
392	6	C	A	B	IP	A
393	6	C	E	D	IP	A
394	9	A	A	A	A	B
395	6	D	C	C	C	A
396	6	C	C	C	C	B
397	2	C	A	B	IP	A
398	11b	C	C	C	C	A
399	6	A	B	A	A	A
400	8b	C	D	C	C	IR
401	13	D	D	D	D	B
402	3	B	A	B	B	A
403	6	B	C	B	B	A
404	6	B	C	C	C	B
405	2	A	B	B	B	B
406	8b	B	B	B	B	A
407	4	A	B	A	A	A
408	2	C	A	B	IP	C
409	2	C	A	B	IP	B
410	4	C	B	B	B	D
411	9	C	E	D	IP	B
412	6	C	B	C	C	A
413	5	B	D	C	IP	B
414	6	C	D	C	C	C
415	6	B	B	B	B	A
416	2	A	B	A	A	B
417	13	C	D	C	C	C
418	3	A	B	B	B	C
419	6	B	B	B	B	B
420	9	A	A	A	A	B
421	6	C	B	C	C	B
422	5	B	B	B	B	A
423	6	B	A	A	A	IR
424	9	B	B	B	B	A
425	11b	C	B	C	C	A
426	6	A	C	B	IP	A
427	13	C	B	B	B	A
428	6	A	B	B	B	A
429	6	C	C	C	C	B
430	6	D	E	D	D	D
431	2	A	A	A	A	A
432	6	C	C	C	C	D
433	6	C	B	C	C	D
434	5	B	C	B	B	IR
435	7	B	A	A	A	C
436	6	A	B	B	B	C
437	2	B	B	B	B	C
438	11b	A	A	A	A	IR
439	6	C	B	B	B	A
440	2	B	A	B	B	B
441	6	E	C	D	IP	C
442	2	C	C	C	C	B
443	2	B	A	B	B	A
444	6	B	D	C	IP	IR
445	2	B	A	A	A	IR
446	1	A	B	B	B	C
447	4	C	C	C	C	D
448	6	D	B	D	IP	B
449	1	D	B	C	IP	B
450	1	B	D	C	IP	A
451	1	C	C	C	C	B
452	4	A	A	A	A	A
453	2	B	A	B	B	B
454	9	B	B	B	B	B
455	9	A	C	B	IP	A
456	7	B	C	B	B	C
457	2	B	B	B	B	A
458	5	D	C	C	C	D
459	2	A	B	A	A	A
460	5	B	B	B	B	IR
461	2	B	B	B	B	B
462	2	C	B	C	C	B
463	2	B	A	B	B	B
464	6	C	B	C	C	D
465	2	B	B	B	B	A
466	2	C	B	C	C	A
467	2	B	B	B	B	A
468	2	A	A	A	A	A
469	6	C	D	C	C	C
470	7	E	C	D	IP	IR
471	5	B	C	B	B	A
472	7	B	A	B	B	A
473	2	A	A	A	A	A
474	5	A	C	B	IP	IR
475	2	B	C	C	C	C
476	7	C	B	C	C	C
477	7	C	C	C	C	D
478	2	B	A	B	B	A
479	2	B	B	B	B	A
480	6	C	C	C	C	IR
481	5	B	C	C	C	IR
482	7	C	C	C	C	D
483	2	A	B	B	B	A
484	2	A	B	B	B	IR
485	6	E	B	D	IP	IR
486	7	D	C	C	C	C
487	1	C	A	B	IP	B
488	7	A	C	B	IP	B
489	7	C	B	B	B	A
490	5	B	C	C	C	B
491	6	D	C	C	C	C
492	13	D	C	C	C	B
493	13	D	B	C	C	A
494	1	C	B	C	C	A
495	2	C	A	B	IP	A
496	2	B	A	B	B	A
497	3	B	C	B	B	B
498	2	B	B	B	B	D
499	5	C	B	B	B	B
500	2	B	B	B	B	B
501	2	D	B	C	IP	B
502	7	C	B	C	C	IR
503	7	E	A	C	IP	C
504	5	B	B	B	B	A
505	2	B	B	B	B	A
506	6	C	A	B	IP	B
507	2	B	B	B	B	D
508	2	A	B	B	B	A
509	6	D	A	C	IP	A
510	6	D	B	C	IP	A
511	6	C	D	D	D	C
512	1	B	C	C	C	IR
513	2	B	A	B	B	D
514	3	B	A	B	B	C
515	7	D	B	C	IP	C
516	2	B	B	B	B	C
517	2	C	B	B	B	B
518	1	A	C	B	IP	B
519	9	B	B	B	B	B
520	2	B	A	A	A	A
521	6	C	E	D	IP	C
522	7	C	B	C	C	A
523	6	E	E	E	E	IR
524	3	B	A	B	B	A
525	2	C	A	B	IP	A
526	2	B	B	B	B	A
527	2	A	B	B	B	A
528	2	A	A	A	A	A
529	7	C	D	D	D	IR
530	2	A	B	A	A	B
531	4	D	B	C	IP	B
532	6	B	B	B	B	IR
533	2	A	A	A	A	A
534	2	B	B	B	B	B
535	2	B	A	B	B	B
536	9	A	C	B	IP	B
537	6	B	A	B	B	A
538	7	B	C	B	B	IR
539	7	D	D	D	D	IR
540	7	B	B	B	B	IR
541	7	B	B	B	B	C
542	3	C	C	C	C	C
543	5	E	D	E	E	E
544	7	B	C	C	C	A
545	5	B	C	C	C	C
546	7	C	C	C	C	D
547	5	D	B	C	IP	IR
548	7	A	B	B	B	C
549	7	B	B	B	B	D
550	5	C	B	B	B	B
551	7	C	C	C	C	IR
552	7	B	C	B	B	IR
553	5	C	C	C	C	B
554	7	C	C	C	C	IR
555	7	B	B	B	B	B
556	13	A	B	B	B	A
557	13	C	B	C	C	D
558	7	A	B	A	A	B
559	2	A	A	A	A	A
560	4	A	C	B	IP	A
561	7	B	B	B	B	C
562	7	A	A	A	A	A
563	7	A	B	B	B	B
564	7	C	D	C	C	C
565	7	C	C	C	C	C
566	7	D	D	D	D	C
567	2	B	C	C	C	IR
568	2	A	A	A	A	A
569	2	C	D	C	C	C
570	6	C	D	D	D	IR
571	5	C	B	C	C	B
572	7	B	B	B	B	IR
573	13	B	B	B	B	B
574	13	E	D	D	D	E
575	3	A	B	A	A	A
576	4	C	D	C	C	B
577	7	C	B	B	B	IR
578	6	E	C	D	IP	C
579	2	C	B	B	B	IR
580	9	A	A	A	A	A
581	5	D	C	C	C	IR
582	3	A	A	A	A	A
583	5	C	B	B	B	C
584	7	D	B	C	IP	C
585	5	A	B	B	B	A
586	6	E	B	D	IP	A
587	6	E	E	E	E	E
588	2	B	B	B	B	A
589	7	C	C	C	C	B
590	7	D	B	D	IP	IR
591	2	B	A	B	B	A
592	6	B	D	C	IP	D
593	2	C	C	C	C	D
594	7	A	A	A	A	B
595	5	C	B	C	C	D
596	7	D	E	D	D	D
597	2	A	B	B	B	B
598	2	A	A	A	A	B
599	6	C	C	C	C	E
600	2	B	A	A	A	A
601	2	B	C	C	C	B
602	2	A	B	B	B	B
603	5	B	B	B	B	C
604	7	D	B	C	IP	C
605	9	C	D	C	C	A
606	7	D	D	D	D	C
607	3	A	C	B	IP	A
608	5	B	B	B	B	C
609	2	A	C	B	IP	B
610	7	B	B	B	B	B
611	3	D	C	C	C	D
612	3	B	C	C	C	C
613	13	C	D	D	D	D
614	3	C	A	B	IP	C
615	13	D	E	D	D	C
616	13	D	D	D	D	D
617	6	C	C	C	C	D
618	6	B	C	C	C	C
619	7	B	C	C	C	B
620	7	A	B	B	B	B
621	6	D	E	D	D	A
622	6	A	A	A	A	IR
623	6	D	C	C	C	B
624	5	A	B	B	B	B
625	7	C	D	D	D	D
626	6	D	B	C	IP	B
627	2	B	A	B	B	D
628	1	C	B	B	B	B
629	1	A	A	A	A	IR
630	3	B	A	B	B	A
631	6	B	B	B	B	IR
632	3	C	C	C	C	IR
633	1	C	A	B	IP	A
634	3	A	B	B	B	A
635	4	A	A	A	A	B
636	6	C	C	C	C	IR
637	3	C	A	B	IP	A
638	11b	B	B	B	B	A
639	5	C	C	C	C	A
640	3	A	B	A	A	B
641	3	B	A	B	B	B
642	6	C	A	B	IP	IR
643	6	C	A	B	IP	A
644	4	C	B	C	C	C
645	5	B	B	B	B	A
646	5	B	C	C	C	B
647	6	C	C	C	C	B
648	1	B	A	A	A	A
649	2	B	A	B	B	IR
650	5	E	A	C	IP	B
651	5	B	E	D	IP	D
652	5	B	B	B	B	A
653	6	B	D	C	IP	A
654	6	C	B	B	B	B
655	3	C	D	C	C	IR
656	6	B	B	B	B	A
657	9	A	A	A	A	A
658	6	A	B	B	B	A
659	13	C	B	B	B	A
660	6	B	B	B	B	B
661	3	C	A	B	IP	A
662	8b	A	B	B	B	D
663	3	A	C	B	IP	D
664	5	C	D	C	C	D
665	13	B	D	C	C	B
666	6	B	B	B	B	C
667	13	C	B	C	C	A
668	2	B	A	B	B	IR
669	13	C	C	C	C	E
670	13	C	E	D	D	E
671	13	D	D	D	D	E
672	9	B	B	B	B	A
673	1	C	D	C	C	IR
674	13	B	B	B	B	D
675	6	B	B	B	B	B
676	8b	D	C	D	D	A
677	9	B	A	A	A	A
678	2	A	B	B	B	C
679	2	C	B	B	B	C
680	5	A	A	A	A	A
681	6	B	C	C	C	A
682	7	C	E	D	IP	E
683	7	E	D	E	E	IR
684	7	D	B	C	IP	A
685	3	A	A	A	A	A
686	2	A	B	B	B	A
687	9	C	D	D	D	C
688	1	A	B	B	B	A
689	6	C	C	C	C	D
690	1	D	C	D	D	B
691	6	C	C	C	C	IR
692	2	D	C	C	C	C
693	2	C	A	B	IP	D
694	2	A	B	B	B	A
695	3	C	B	C	C	A
696	2	B	A	A	A	A
697	13	D	C	C	C	B
698	8b	A	B	B	B	A
699	8b	C	B	B	B	A
700	2	B	A	B	B	IR
701	5	A	B	B	B	A
702	3	A	C	B	IP	A
703	2	A	C	B	IP	A
704	5	D	C	C	C	D
705	3	A	B	B	B	IR
706	4	B	E	D	IP	D
707	6	B	B	B	B	A
708	2	B	B	B	B	A
709	1	B	D	C	IP	E
710	7	B	C	C	C	A
711	13	B	C	C	C	A
712	2	B	B	B	B	D
713	7	C	E	D	IP	A
714	5	A	B	B	B	C
715	9	A	C	B	IP	A
716	3	B	A	B	B	A
717	7	E	B	C	IP	B
718	7	B	B	B	B	B
719	2	A	B	B	B	A
720	7	A	B	B	B	E
721	9	C	A	B	IP	A
722	7	B	A	B	B	B
723	8b	A	A	A	A	IR
724	5	A	D	C	IP	IR
725	9	B	B	B	B	A
726	2	B	A	A	A	B
727	2	B	A	B	B	B
728	7	C	C	C	C	E
729	7	A	A	A	A	IR
730	3	A	B	B	B	A
731	2	B	B	B	B	C
732	9	A	B	A	A	A
733	7	C	D	D	D	IR
734	7	E	D	D	D	C
735	7	B	B	B	B	B
736	6	D	D	D	D	C
737	2	B	A	B	B	A
738	9	D	B	C	IP	IR
739	7	A	B	A	A	B
740	6	C	C	C	C	IR
741	13	B	C	C	C	A
742	13	B	B	B	B	B
743	13	B	A	B	B	A
744	13	C	C	C	C	A
745	13	A	C	B	B	A
746	13	C	B	B	B	A
747	13	C	B	B	B	B
748	13	A	A	A	A	A
749	13	B	B	B	B	A
750	13	A	A	A	A	A
751	13	A	A	A	A	B
752	13	A	B	B	B	A
753	13	C	C	C	C	D
754	13	B	B	B	B	A
755	13	C	B	C	C	A
756	13	C	B	C	C	A
757	13	C	B	C	C	B
758	13	C	B	B	B	A
759	13	A	B	B	B	A
760	13	B	A	B	B	B
761	13	B	C	B	B	A
762	13	A	B	B	B	B
763	13	B	B	B	B	A
764	13	E	E	E	E	B
765	13	B	A	B	B	A
766	13	E	D	D	D	E
767	13	A	B	B	B	A
768	13	B	B	B	B	A
769	13	B	A	B	B	A
770	13	A	A	A	A	A
771	7	C	D	D	D	IR
772	3	B	B	B	B	B
773	7	C	B	B	B	B
774	5	D	D	D	D	D
775	13	E	E	E	E	D
776	1	C	B	C	C	C
777	6	B	D	C	IP	IR
778	2	C	A	B	IP	C
779	1	C	B	C	C	IR
780	2	B	B	B	B	A
781	6	D	C	D	D	IR
782	6	E	B	D	IP	C
783	6	C	E	D	IP	C
784	6	B	A	B	B	B
785	6	D	B	C	IP	IR
786	3	B	A	B	B	B
787	8b	A	A	A	A	C
788	8b	B	B	B	B	C
789	9	A	A	A	A	C
790	9	A	B	B	B	A
791	8b	B	D	C	IP	B
792	9	B	A	B	B	A
793	9	B	C	C	C	B
794	9	A	C	B	IP	A
795	9	C	B	C	C	C
796	4	C	D	D	D	B
797	9	C	B	C	C	B
798	9	C	A	B	IP	B
799	3	B	B	B	B	B
800	9	C	B	C	C	C
801	8b	B	C	B	B	IR
802	9	C	B	C	C	B
803	9	B	C	C	C	B
804	9	C	A	B	IP	B
805	9	D	C	C	C	D
806	9	D	C	C	C	B
807	9	A	C	B	IP	A
808	9	C	C	C	C	C
809	9	B	C	B	B	A
810	9	B	B	B	B	A
811	9	B	B	B	B	A
812	9	B	B	B	B	B
813	9	B	A	B	B	A
814	1	C	C	C	C	C
815	9	C	B	C	C	B
816	9	B	A	B	B	A
817	9	B	D	C	IP	B
818	3	B	B	B	B	A
819	1	C	B	B	B	A
820	6	C	D	D	D	B
821	8b	B	A	B	B	IR
822	9	B	C	B	B	C
823	7	D	C	C	C	B
824	6	B	B	B	B	A
825	5	B	A	B	B	A
826	5	B	B	B	B	B
827	2	C	B	C	C	A
828	5	B	D	C	IP	C
829	13	D	C	D	D	A
830	5	B	C	B	B	C
831	6	D	C	C	C	B
832	13	E	C	D	D	A
833	13	B	A	B	B	A
834	1	B	A	B	B	A
835	6	E	B	D	IP	D
836	8b	A	D	C	IP	B
837	9	A	A	A	A	A
838	13	E	E	E	E	D
839	9	A	B	B	B	B
840	7	B	B	B	B	B
841	6	D	B	C	IP	B
842	13	E	E	E	E	C
843	2	B	A	B	B	A
844	9	C	B	B	B	C
845	9	D	C	C	C	C
846	9	C	A	C	IP	B
847	6	C	D	D	D	IR
848	13	B	B	B	B	B
849	9	E	B	C	IP	B
850	6	C	C	C	C	C
851	6	C	B	C	C	B
852	8b	B	A	A	A	B
853	6	B	A	B	B	A
854	9	A	A	A	A	B
855	5	D	A	C	IP	A
856	5	A	B	B	B	B
857	8b	A	A	A	A	B
858	6	A	B	B	B	IR
859	1	B	B	B	B	B
860	2	C	C	C	C	IR
861	9	C	B	C	C	IR
862	7	A	B	A	A	C
863	6	C	B	C	C	E
864	9	B	C	C	C	D
865	6	C	D	C	C	IR
866	5	A	A	A	A	IR
867	3	A	B	B	B	IR
868	6	A	C	B	IP	B
869	6	B	C	C	C	A
870	13	E	E	E	E	C
871	6	C	D	C	C	D
872	13	C	B	C	C	D
873	3	C	C	C	C	C
874	6	B	B	B	B	A
875	9	B	D	C	IP	C
876	6	C	C	C	C	A
877	3	A	D	C	IP	IR
878	7	D	C	C	C	IR
879	6	B	A	A	A	A
880	1	B	B	B	B	IR
881	6	C	A	B	IP	A
882	9	B	A	B	B	A
883	9	B	A	A	A	B
884	7	A	C	B	IP	A
885	6	C	B	B	B	IR
886	5	B	B	B	B	IR
887	6	A	A	A	A	A
888	6	B	D	C	IP	B
889	11b	C	B	C	C	B
890	6	A	A	A	A	A
891	6	C	B	B	B	IR
892	7	B	A	B	B	A
893	6	B	D	C	IP	IR
894	6	C	B	B	B	A
895	5	E	D	D	D	D
896	3	C	B	B	B	B
897	5	B	B	B	B	A
898	11b	C	B	B	B	A
899	6	B	B	B	B	IR
900	7	B	C	C	C	B
901	6	C	D	D	D	B
902	8b	C	E	D	IP	IR
903	5	B	A	B	B	IR
904	6	B	B	B	B	B
905	5	C	C	C	C	B
906	9	A	A	A	A	A
907	6	C	D	C	C	D
908	7	C	A	B	IP	IR
909	6	A	B	B	B	A
910	5	A	B	B	B	A
911	6	C	E	D	IP	B
912	7	A	A	A	A	A
913	7	B	A	B	B	A
914	6	C	C	C	C	B
915	6	B	C	B	B	B
916	9	A	C	B	IP	A
917	1	A	A	A	A	A
918	11b	B	A	B	B	D
919	7	B	C	B	B	B
920	2	B	C	B	B	C
921	6	B	B	B	B	A
922	6	B	B	B	B	A
923	7	B	B	B	B	IR
924	7	A	A	A	A	A
925	11b	B	B	B	B	A
926	7	A	B	B	B	A
927	6	B	B	B	B	A
928	7	B	C	B	B	A
929	2	B	A	B	B	A
930	7	D	C	C	C	D
931	9	B	D	C	IP	A
932	7	C	C	C	C	B
933	7	A	B	B	B	A
934	7	B	B	B	B	A
935	11b	B	B	B	B	A
936	3	B	A	B	B	IR
937	11b	C	C	C	C	IR
938	3	B	B	B	B	A
939	7	B	C	C	C	B
940	7	A	A	A	A	B
941	2	A	A	A	A	IR
942	2	B	B	B	B	A
943	2	A	A	A	A	B
944	9	D	D	D	D	IR
945	11b	C	C	C	C	C
946	11b	B	C	B	B	IR
947	11b	B	A	B	B	A
948	5	C	B	B	B	A
949	1	A	D	B	IP	A
950	3	A	B	B	B	A
951	3	A	A	A	A	B
952	7	B	A	B	B	IR
953	5	A	A	A	A	IR
954	5	B	C	C	C	C
955	11b	B	C	C	C	D
956	5	A	D	C	IP	B
957	5	C	B	C	C	C
958	3	A	A	A	A	A
959	8b	A	A	A	A	A
960	5	D	B	C	IP	A
961	7	B	B	B	B	IR
962	3	A	A	A	A	A
963	9	B	D	C	IP	A
964	9	B	B	B	B	IR
965	9	A	C	B	IP	A
966	5	B	B	B	B	A
967	8b	A	B	B	B	A
968	1	C	B	B	B	C
969	9	B	A	B	B	A
970	9	B	B	B	B	A
971	5	A	B	A	A	A
972	5	A	A	A	A	A
973	7	C	D	C	C	B
974	3	B	B	B	B	IR
975	8b	B	B	B	B	IR
976	5	C	C	C	C	B
977	9	B	B	B	B	B
978	11b	B	A	B	B	IR
979	9	B	B	B	B	B
980	3	C	B	C	C	A
981	3	A	B	B	B	A
982	1	C	A	B	IP	B
983	7	C	A	B	IP	D
984	3	B	A	B	B	IR
985	7	B	B	B	B	A
986	11b	B	C	C	C	B
987	3	A	A	A	A	A
988	3	A	C	B	IP	A
989	6	B	C	C	C	C
990	1	B	B	B	B	A
991	3	B	B	B	B	IR
992	9	B	A	B	B	A
993	6	C	B	C	C	A
994	6	D	A	C	IP	A
995	1	A	B	B	B	IR
996	6	A	C	B	IP	A
997	3	B	B	B	B	A
998	8b	C	B	B	B	A
999	5	B	A	B	B	A
1000	1	B	B	B	B	B
1001	6	D	C	C	C	IR
1002	6	A	C	B	IP	A
1003	6	C	B	B	B	A
1004	11b	A	B	B	B	A
1005	8b	B	C	B	B	IR
1006	5	C	C	C	C	IR
1007	9	A	A	A	A	A
1008	9	C	C	C	C	A
1009	3	A	B	B	B	A
1010	9	B	C	B	B	A
1011	7	B	B	B	B	A
1012	9	A	A	A	A	A
1013	8b	B	B	B	B	IR
1014	9	B	C	B	B	B
1015	6	B	B	B	B	B
1016	7	B	C	C	C	IR
1017	5	B	A	B	B	A
1018	5	B	C	B	B	A
1019	9	B	C	C	C	A
1020	5	A	B	A	A	B
1021	7	B	A	B	B	A
1022	9	B	D	C	IP	B
1023	9	B	B	B	B	A
1024	9	C	B	C	C	B
1025	9	A	A	A	A	A
1026	11b	B	A	A	A	B
1027	5	B	B	B	B	IR
1028	3	C	B	B	B	A
1029	3	B	A	B	B	A
1030	9	B	D	C	IP	A
1031	1	A	C	C	IP	B
1032	11b	B	B	B	B	IR
1033	6	E	C	D	IP	IR
1034	6	C	A	B	IP	B
1035	9	A	D	C	IP	B
1036	3	A	B	B	B	B
1037	1	A	A	A	A	A
1038	11b	B	C	C	C	A
1039	7	B	B	B	B	B
1040	5	B	B	B	B	A
1041	3	B	B	B	B	B
1042	7	B	B	B	B	B
1043	6	B	D	C	IP	A
1044	2	A	A	A	A	A
1045	6	B	B	B	B	A
1046	6	C	C	C	C	A
1047	6	B	C	B	B	C
1048	9	A	B	B	B	A
1049	11b	D	C	C	C	B
1050	11b	A	A	A	A	A
1051	9	C	B	C	C	B
1052	5	B	B	B	B	B
1053	5	C	C	C	C	B
1054	13	B	B	B	B	A
1055	13	B	C	C	C	A
1056	11b	B	B	B	B	A
1057	7	B	B	B	B	A
1058	5	D	D	D	D	C
1059	13	D	A	C	C	B
1060	9	A	A	A	A	B
1061	13	A	B	B	B	A
1062	4	B	B	B	B	C
1063	9	D	C	C	C	IR
1064	11b	B	C	B	B	A
1065	13	B	D	C	C	B
1066	13	C	D	C	C	C
1067	13	A	B	B	B	A
1068	13	B	B	B	B	B
1069	5	D	B	C	IP	B
1070	7	A	B	A	A	A
1071	3	B	B	B	B	A
1072	13	C	B	B	B	B
1073	7	A	B	B	B	A
1074	3	C	C	C	C	B
1075	9	C	A	B	IP	A
1076	13	C	B	C	C	A
1077	11b	D	A	C	IP	C
1078	9	A	B	B	B	A
1079	5	B	C	C	C	B
1080	13	C	D	D	D	D
1081	5	B	B	B	B	A
1082	2	A	B	B	B	A
1083	2	A	B	A	A	A
1084	13	A	C	B	B	B
1085	13	C	C	C	C	C
1086	13	B	C	C	C	A
1087	13	C	D	D	D	B
1088	5	A	B	A	A	B
1089	13	C	B	C	C	B
1090	13	A	B	B	B	A
1091	9	C	B	B	B	IR
1092	13	B	E	D	D	C
1093	6	B	C	B	B	C
1094	6	B	C	C	C	IR
1095	6	B	A	B	B	B
1096	11b	C	B	C	C	A
1097	5	A	A	A	A	C
1098	5	A	C	B	IP	A
1099	5	A	C	B	IP	IR
1100	5	C	B	C	C	D
1101	6	B	B	B	B	D
1102	6	B	B	B	B	D
1103	6	B	B	B	B	B
1104	5	C	B	B	B	IR
1105	6	D	B	C	IP	B
1106	1	A	B	B	B	B
1107	5	A	C	B	IP	IR
1108	11b	B	C	B	B	C
1109	11b	C	C	C	C	C
1110	6	E	E	E	E	IR
1111	3	B	A	B	B	B
1112	6	B	E	D	IP	D
1113	6	D	A	C	IP	A
1114	11b	B	D	C	IP	IR
1115	3	A	D	C	IP	A
1116	8b	C	A	B	IP	A
1117	11b	D	C	D	D	B
1118	3	B	C	C	C	B
1119	4	B	A	B	B	IR
1120	4	C	B	C	C	IR
1121	6	C	B	C	C	B
1122	6	E	B	C	IP	A
1123	8b	A	B	A	A	A
1124	5	B	C	C	C	B
1125	4	A	B	B	B	C
1126	6	A	A	A	A	A
1127	6	B	C	B	B	A
1128	6	B	B	B	B	D
1129	8b	A	A	A	A	IR
1130	4	C	C	C	C	IR
1131	6	A	C	B	IP	A
1132	6	A	B	A	A	B
1133	13	B	A	B	B	B
1134	6	B	B	B	B	IR
1135	13	B	D	C	C	D
1136	6	C	C	C	C	B
1137	6	C	C	C	C	IR
1138	13	D	C	C	C	C
1139	3	A	D	C	IP	A
1140	6	C	C	C	C	IR
1141	6	C	C	C	C	B
1142	3	A	B	B	B	A
1143	13	E	E	E	E	D
1144	13	E	C	D	D	C
1145	7	B	B	B	B	A
1146	1	A	C	B	IP	IR
1147	7	C	B	B	B	B
1148	6	B	B	B	B	A
1149	6	B	B	B	B	A
1150	6	D	C	C	C	C
1151	5	B	B	B	B	B
1152	5	A	B	B	B	B
1153	1	B	A	B	B	B
1154	4	B	C	B	B	A
1155	1	C	E	D	IP	IR
1156	1	A	C	B	IP	B
1157	6	A	B	B	B	C
1158	5	A	A	A	A	C
1159	7	B	B	B	B	D
1160	7	B	D	C	IP	IR
1161	6	A	B	B	B	A
1162	7	B	A	A	A	B
1163	7	C	C	C	C	E
1164	7	D	C	C	C	D
1165	1	B	B	B	B	D
1166	13	D	D	D	D	D
1167	6	B	B	B	B	C
1168	7	B	A	B	B	A
1169	3	B	B	B	B	IR
1170	5	C	C	C	C	IR
1171	6	B	B	B	B	B
1172	7	B	C	C	C	C
1173	4	B	D	C	IP	C
1174	2	B	B	B	B	D
1175	6	B	D	C	IP	B
1176	9	B	C	C	C	C
1177	6	C	B	B	B	B
1178	5	A	A	A	A	A
1179	5	B	B	B	B	B
1180	6	D	A	C	IP	IR
1181	6	A	A	A	A	A
1182	6	B	C	C	C	C
1183	5	B	B	B	B	C
1184	7	B	B	B	B	A
1185	7	B	C	C	C	A
1186	2	B	C	C	C	A
1187	7	C	E	D	IP	D
1188	5	C	B	B	B	B
1189	5	B	B	B	B	A
1190	7	B	C	C	C	D
1191	13	D	E	D	D	E
1192	2	B	B	B	B	IR
1193	7	A	B	B	B	B
1194	5	B	B	B	B	C
1195	5	C	C	C	C	D
1196	3	A	A	A	A	A
1197	7	C	B	C	C	D
1198	7	B	B	B	B	D
1199	1	B	B	B	B	IR
1200	5	C	C	C	C	C
1201	5	B	B	B	B	D
1202	6	D	B	C	IP	A
1203	3	B	C	B	B	D
1204	6	A	C	B	IP	A
1205	3	C	B	C	C	C
1206	3	C	E	D	IP	C
1207	3	C	C	C	C	IR
1208	3	B	B	B	B	A
1209	5	B	C	C	C	B
1210	7	C	C	C	C	D
1211	5	C	B	B	B	B
1212	2	B	B	B	B	C
1213	1	C	B	C	C	B
1214	1	B	A	B	B	A
1215	5	B	A	A	A	B
1216	6	C	B	B	B	IR
1217	6	E	B	D	IP	IR
1218	6	A	A	A	A	B
1219	6	A	A	A	A	B
1220	6	A	A	A	A	A
1221	3	B	C	B	B	C
1222	5	C	C	C	C	B
1223	5	C	B	C	C	A
1224	13	D	D	D	D	E
1225	7	B	A	B	B	IR
1226	7	B	B	B	B	IR
1227	7	C	E	D	IP	E
1228	5	B	A	B	B	C
1229	6	B	B	B	B	B
1230	5	B	D	C	IP	B
1231	7	D	B	C	IP	A
1232	7	B	A	B	B	A
1233	5	B	A	B	B	A
1234	5	A	B	B	B	A
1235	3	B	A	B	B	A
1236	5	A	A	A	A	A
1237	7	B	B	B	B	B
1238	1	A	A	A	A	B
1239	6	E	C	D	IP	E
1240	6	D	B	C	IP	IR
1241	7	C	B	C	C	IR
1242	7	E	C	D	IP	IR
1243	1	C	C	C	C	D
1244	1	C	C	C	C	IR
1245	3	B	C	B	B	B
1246	6	A	B	A	A	A
1247	7	C	B	C	C	IR
1248	6	A	B	B	B	IR
1249	6	B	D	C	IP	B
1250	6	C	C	C	C	B
1251	5	A	B	B	B	A
1252	7	A	B	B	B	IR
1253	5	C	B	C	C	D
1254	13	B	C	C	C	A
1255	6	A	D	C	IP	C
1256	7	A	C	B	IP	A
1257	5	A	D	C	IP	A
1258	13	C	D	C	C	C
1259	7	A	B	B	B	IR
1260	7	A	B	B	B	A
1261	5	B	A	B	B	B
1262	7	A	B	B	B	IR
1263	5	B	A	B	B	IR
1264	6	A	B	B	B	A
1265	3	B	B	B	B	B
1266	1	B	C	C	C	A
1267	11b	D	E	D	D	E
1268	13	A	C	B	B	B
1269	7	A	B	A	A	IR
1270	3	B	A	B	B	B
1271	5	B	B	B	B	B
1272	7	B	A	A	A	C
1273	7	C	B	B	B	IR
1274	6	C	B	C	C	A
1275	5	C	C	C	C	D
1276	7	B	C	C	C	A
1277	3	B	A	B	B	A
1278	6	A	A	A	A	A
1279	6	C	C	C	C	A
1280	6	C	B	C	C	C
1281	7	D	B	C	IP	IR
1282	5	B	B	B	B	IR
1283	3	C	A	B	IP	B
1284	2	B	B	B	B	A
1285	5	C	D	D	D	IR
1286	6	A	B	B	B	B
1287	1	A	B	B	B	B
1288	7	B	B	B	B	B
1289	1	B	A	B	B	B
1290	7	D	D	D	D	B
1291	6	A	A	A	A	A
1292	6	B	C	B	B	B
1293	6	B	B	B	B	A
1294	1	A	B	B	B	IR
1295	5	B	C	C	C	C
1296	2	A	A	A	A	A
1297	5	A	A	A	A	A
1298	3	A	B	B	B	B
1299	6	B	A	A	A	A
1300	6	C	A	B	IP	A
1301	6	C	C	C	C	D
1302	3	A	B	B	B	IR
1303	13	C	B	C	C	B
1304	2	B	C	C	C	A
1305	6	B	B	B	B	B
1306	6	C	A	B	IP	A
1307	4	B	A	B	B	IR
1308	6	C	B	C	C	IR
1309	5	C	B	C	C	B
1310	6	E	B	D	IP	C
1311	6	C	E	D	IP	C
1312	1	C	A	B	IP	A
1313	7	B	A	B	B	A
1314	7	C	C	C	C	C
1315	13	B	B	B	B	C
1316	6	B	C	B	B	IR
1317	9	C	B	B	B	A
1318	7	C	C	C	C	D
1319	5	B	B	B	B	A
1320	6	B	C	C	C	A
1321	1	B	C	C	C	C
1322	6	D	B	C	IP	IR
1323	6	B	B	B	B	A
1324	9	B	B	B	B	A
1325	1	C	D	C	C	B
1326	11b	A	D	B	IP	IR
1327	7	C	C	C	C	A
1328	6	C	A	B	IP	IR
1329	5	C	B	C	C	IR
1330	6	C	C	C	C	B
1331	5	D	C	D	D	D
1332	7	C	D	C	C	B
1333	9	B	A	B	B	A
1334	1	C	C	C	C	A
1335	6	B	C	C	C	C
1336	4	A	A	A	A	A
1337	5	B	C	B	B	A
1338	9	B	A	B	B	A
1339	9	B	B	B	B	A
1340	6	B	E	C	IP	A
1341	3	B	A	B	B	B
1342	9	B	B	B	B	C
1343	11b	A	A	A	A	A
1344	9	A	D	B	IP	B
1345	9	B	D	C	IP	B
1346	5	B	B	B	B	A
1347	5	B	C	C	C	C
1348	9	C	C	C	C	D
1349	5	C	B	B	B	A
1350	7	C	B	C	C	IR
1351	5	C	A	B	IP	A
1352	6	C	C	C	C	C
1353	9	C	A	B	IP	A
1354	7	B	C	B	B	A
1355	1	A	B	A	A	IR
1356	3	A	C	B	IP	A
1357	1	B	B	B	B	A
1358	3	C	C	C	C	IR
1359	5	B	B	B	B	B
1360	9	B	B	B	B	A
1361	6	A	A	A	A	A
1362	3	B	C	B	B	B
1363	6	C	B	C	C	IR
1364	3	C	B	B	B	IR
1365	6	C	A	B	IP	B
1366	9	B	B	B	B	C
1367	1	D	B	C	IP	IR
1368	3	B	B	B	B	B
1369	7	B	C	C	C	C
1370	1	B	A	A	A	A
1371	6	C	D	C	C	C
1372	6	B	C	C	C	B
1373	3	B	A	B	B	IR
1374	9	B	B	B	B	A
1375	9	A	C	B	IP	A
1376	9	D	C	C	C	IR
1377	6	E	C	D	IP	E
1378	1	C	C	C	C	D
1379	9	C	B	C	C	IR
1380	4	C	A	B	IP	A
1381	11b	A	D	C	IP	IR
1382	5	D	B	C	IP	C
1383	7	C	B	B	B	IR
1384	7	B	B	B	B	A
1385	3	B	B	B	B	B
1386	4	A	C	B	IP	B
1387	1	D	D	D	D	IR
1388	6	C	C	C	C	C
1389	5	C	C	C	C	D
1390	9	C	B	C	C	B
1391	5	B	D	C	IP	D
1392	8b	A	B	B	B	D
1393	6	C	D	D	D	B
1394	6	B	C	C	C	B
1395	5	A	B	B	B	C
1396	6	C	B	C	C	B
1397	11b	D	D	D	D	E
1398	9	D	A	C	IP	IR
1399	5	B	B	B	B	A
1400	4	B	C	C	C	B
1401	1	A	B	A	A	B
1402	6	C	B	C	C	A
1403	3	C	A	B	IP	C
1404	5	A	D	C	IP	D
1405	1	B	A	B	B	A
1406	6	A	B	B	B	B
1407	9	B	A	B	B	B
1408	1	B	B	B	B	A
1409	2	A	C	B	IP	A
1410	3	C	A	B	IP	A
1411	9	B	B	B	B	A
1412	5	A	A	A	A	A
1413	7	B	A	A	A	A
1414	6	E	C	D	IP	B
1415	13	D	D	D	D	C
1416	3	B	E	D	IP	IR
1417	1	C	C	C	C	IR
1418	13	A	A	A	A	A
1419	13	D	E	D	D	E
1420	6	B	B	B	B	IR
1421	9	C	C	C	C	C
1422	9	C	D	C	C	D
1423	4	B	A	B	B	B
1424	5	A	C	B	IP	C
1425	13	A	C	B	B	B
1426	6	A	D	C	IP	A
1427	6	C	E	D	IP	B
1428	3	A	B	B	B	B
1429	8b	A	C	B	IP	IR
1430	9	C	C	C	C	B
1431	5	C	A	B	IP	A
1432	3	D	C	D	D	IR
1433	9	A	C	B	IP	C
1434	1	B	C	C	C	B
1435	3	A	B	A	A	A
1436	4	C	C	C	C	B
1437	9	A	D	C	IP	A
1438	8b	B	D	C	IP	IR
1439	6	C	B	C	C	B
1440	9	B	B	B	B	A
1441	6	B	C	C	C	B
1442	13	C	C	C	C	B
1443	9	C	C	C	C	IR
1444	8b	A	A	A	A	A
1445	6	B	C	B	B	A
1446	13	E	B	D	D	B
1447	13	D	C	C	C	A
1448	6	B	B	B	B	C
1449	7	D	B	C	IP	IR
1450	5	B	B	B	B	A
1451	9	C	B	C	C	IR
1452	5	B	B	B	B	A
1453	6	B	A	B	B	A
1454	6	A	B	B	B	IR
1455	6	C	C	C	C	B
1456	3	A	A	A	A	D
1457	3	B	C	C	C	A
1458	6	C	B	C	C	IR
1459	9	D	B	C	IP	D
1460	2	B	A	B	B	B
1461	6	B	C	C	C	A
1462	13	D	B	C	C	B
1463	13	E	E	E	E	D
1464	5	A	B	A	A	A
1465	13	C	B	C	C	C
1466	6	A	B	B	B	B
1467	5	B	B	B	B	IR
1468	5	B	B	B	B	IR
1469	6	D	C	C	C	B
1470	6	B	C	C	C	A
1471	6	B	B	B	B	IR
1472	6	C	C	C	C	A
1473	5	B	B	B	B	B
1474	9	A	A	A	A	IR
1475	13	A	A	A	A	B
1476	5	B	A	B	B	A
1477	1	C	B	C	C	B
1478	13	A	A	A	A	B
1479	13	B	B	B	B	A
1480	6	C	B	C	C	A
1481	1	C	C	C	C	C
1482	4	C	B	C	C	A
1483	13	B	C	C	C	B
1484	8b	B	B	B	B	B
1485	6	B	B	B	B	A
1486	6	C	A	B	IP	A
1487	7	C	C	C	C	B
1488	3	A	C	B	IP	B
1489	1	B	C	C	C	IR
1490	1	C	B	B	B	D
1491	13	E	E	E	E	E
1492	6	B	C	C	C	B
1493	5	B	B	B	B	B
1494	13	B	B	B	B	B
1495	13	A	B	A	A	B
1496	13	D	D	D	D	D
1497	6	B	C	C	C	B
1498	13	E	A	C	C	B
1499	2	A	B	B	B	B
1500	6	B	C	B	B	IR
1501	3	B	C	C	C	IR
1502	5	B	B	B	B	IR
1503	11b	B	B	B	B	D
1504	13	C	B	B	B	B
1505	6	B	D	C	IP	B
1506	5	B	B	B	B	A
1507	6	C	C	C	C	B
1508	13	C	E	D	D	B
1509	7	C	B	C	C	IR
1510	1	D	B	C	IP	D
1511	9	E	B	D	IP	E
1512	9	E	C	D	IP	IR
1513	9	C	B	C	C	C
1514	6	E	D	D	D	A
1515	1	B	B	B	B	A
1516	13	C	C	C	C	B
1517	9	C	C	C	C	A
1518	5	B	C	B	B	IR
1519	6	B	B	B	B	C
1520	9	C	C	C	C	B
1521	6	C	C	C	C	B
1522	6	B	B	B	B	A
1523	9	A	C	B	IP	IR
1524	9	E	A	C	IP	IR
1525	13	B	B	B	B	A
1526	3	B	C	C	C	IR
1527	8b	B	B	B	B	B
1528	5	B	B	B	B	B
1529	8b	A	A	A	A	B
1530	8b	B	B	B	B	B
1531	2	D	C	C	C	D
1532	11b	C	C	C	C	IR
1533	6	C	C	C	C	B
1534	6	E	C	D	IP	IR
1535	5	B	B	B	B	A
1536	1	C	B	B	B	B
1537	6	B	C	C	C	IR
1538	1	B	B	B	B	IR
1539	13	C	E	D	D	E
1540	6	C	C	C	C	IR
1541	6	B	B	B	B	A
1542	6	B	D	C	IP	IR
1543	13	C	A	B	B	B
1544	2	B	B	B	B	A
1545	5	A	B	B	B	A
1546	1	C	B	B	B	IR
1547	11b	B	C	C	C	D
1548	9	D	A	C	IP	E
1549	13	C	D	D	D	D
1550	2	A	B	B	B	B
1551	11b	B	C	B	B	B
1552	8b	B	A	B	B	IR
1553	5	D	D	D	D	C
1554	2	B	C	C	C	B
1555	8b	B	B	B	B	IR
1556	8b	A	B	B	B	IR
1557	2	B	C	B	B	B
1558	2	D	A	C	IP	B
1559	9	A	B	B	B	A
1560	9	B	A	B	B	A
1561	8b	A	A	A	A	A
1562	9	A	D	C	IP	IR
1563	9	A	A	A	A	A
1564	1	A	C	B	IP	A
1565	8b	B	B	B	B	A
1566	9	A	B	A	A	B
1567	2	B	B	B	B	A
1568	9	C	C	C	C	B
1569	1	B	B	B	B	D
1570	9	A	B	B	B	A
1571	1	C	C	C	C	C
1572	13	B	C	C	C	B
1573	13	C	A	B	B	A
1574	11b	B	B	B	B	D
1575	1	B	B	B	B	B
1576	9	B	B	B	B	A
1577	8b	A	B	B	B	A
1578	11b	B	B	B	B	A
1579	5	B	B	B	B	B
1580	8b	A	B	B	B	A
1581	9	A	B	B	B	D
1582	2	C	B	B	B	IR
1583	9	C	B	B	B	IR
1584	13	D	D	D	D	B
1585	13	B	A	B	B	A
1586	13	B	A	A	A	A
1587	1	A	B	B	B	A
1588	9	B	A	B	B	A
1589	8b	B	B	B	B	A
1590	9	A	A	A	A	A
1591	13	E	D	D	D	E
1592	2	A	A	A	A	A
1593	9	A	C	B	IP	IR
1594	9	A	B	B	B	B
1595	9	B	B	B	B	B
1596	7	C	B	C	C	E
1597	1	B	C	C	C	A
1598	7	C	B	B	B	D
1599	6	B	C	B	B	B
1600	7	B	B	B	B	IR
1601	8b	D	A	C	IP	D
1602	1	D	B	C	IP	C
1603	9	B	B	B	B	IR
1604	9	B	C	C	C	IR
1605	4	B	C	C	C	D
1606	7	D	D	D	D	E
1607	1	D	B	C	IP	IR
1608	9	B	B	B	B	A
1609	6	B	A	B	B	B
1610	1	C	B	C	C	B
1611	5	C	B	B	B	IR
1612	3	C	A	B	IP	D
1613	5	B	B	B	B	A
1614	1	C	C	C	C	IR
1615	7	A	B	B	B	B
1616	1	B	A	A	A	A
1617	1	A	B	B	B	A
1618	6	D	C	D	D	IR
1619	4	A	A	A	A	B
1620	9	B	C	C	C	IR
1621	5	B	D	C	IP	B
1622	6	B	A	B	B	A
1623	6	A	B	B	B	IR
1624	6	D	B	C	IP	A
1625	3	B	C	B	B	B
1626	9	B	B	B	B	A
1627	6	B	C	C	C	IR
1628	5	A	C	B	IP	A
1629	6	A	B	B	B	A
1630	7	B	A	B	B	B
1631	1	A	B	B	B	A
1632	1	A	B	B	B	IR
1633	1	B	A	B	B	IR
1634	6	C	C	C	C	E
1635	11b	B	C	B	B	D
1636	4	B	B	B	B	B
1637	9	A	A	A	A	A
1638	2	B	B	B	B	B
1639	7	B	C	B	B	B
1640	6	C	C	C	C	B
1641	3	B	B	B	B	A
1642	5	B	A	B	B	A
1643	9	B	B	B	B	A
1644	5	A	B	B	B	A
1645	6	E	E	E	E	A
1646	6	B	A	A	A	IR
1647	3	A	A	A	A	A
1648	6	C	B	C	C	D
1649	8b	B	C	C	C	D
1650	9	B	B	B	B	IR
1651	9	A	C	B	IP	B
1652	3	B	B	B	B	B
1653	6	C	C	C	C	IR
1654	9	B	B	B	B	B
1655	7	A	B	B	B	B
1656	1	B	C	C	C	B
1657	9	B	A	B	B	A
1658	1	C	B	B	B	A
1659	4	B	B	B	B	B
1660	6	D	E	D	D	C
1661	1	D	C	D	D	A
1662	6	A	B	B	B	C
1663	7	B	C	C	C	A
1664	6	B	B	B	B	IR
1665	9	C	C	C	C	B
1666	5	A	A	A	A	A
1667	13	B	B	B	B	B
1668	6	B	B	B	B	A
1669	4	C	D	C	C	D
1670	7	C	D	C	C	IR
1671	6	B	C	B	B	B
1672	13	C	A	B	B	A
1673	6	B	A	B	B	IR
1674	3	B	B	B	B	A
1675	1	B	A	B	B	B
1676	8b	C	C	C	C	IR
1677	1	A	C	B	IP	A
1678	13	C	B	C	C	B
1679	6	B	C	B	B	B
1680	11b	B	A	B	B	B
1681	8b	A	B	B	B	C
1682	13	C	C	C	C	D
1683	9	A	B	B	B	D
1684	13	D	C	D	D	E
1685	1	B	A	A	A	B
1686	7	D	B	C	IP	E
1687	7	A	A	A	A	A
1688	5	B	C	C	C	IR
1689	6	B	B	B	B	A
1690	6	C	C	C	C	E
1691	13	D	B	C	C	B
1692	7	C	B	B	B	D
1693	5	C	D	C	C	IR
1694	9	C	B	C	C	A
1695	13	E	D	D	D	B
1696	9	B	C	B	B	B
1697	6	E	D	E	E	A
1698	7	D	C	C	C	B
1699	5	C	B	B	B	B
1700	3	C	B	C	C	C
1701	6	A	B	B	B	A
1702	3	D	C	C	C	IR
1703	7	B	C	C	C	C
1704	7	A	A	A	A	A
1705	6	B	B	B	B	A
1706	7	C	B	C	C	C
1707	13	C	D	C	C	A
1708	5	A	A	A	A	A
1709	5	C	C	C	C	B
1710	9	C	B	B	B	B
1711	5	A	D	B	IP	A
1712	9	D	B	C	IP	A
1713	13	C	B	C	C	A
1714	7	B	A	B	B	A
1715	6	D	C	C	C	C
1716	6	B	D	C	IP	B
1717	9	C	B	C	C	B
1718	7	A	B	A	A	A
1719	13	B	B	B	B	B
1720	9	B	B	B	B	B
1721	9	B	B	B	B	IR
1722	8b	C	B	B	B	B
1723	4	B	B	B	B	B
1724	7	B	A	B	B	D
1725	9	D	C	C	C	D
1726	6	C	D	D	D	D
1727	3	B	A	B	B	B
1728	9	A	C	B	IP	IR
1729	7	B	B	B	B	IR
1730	7	A	A	A	A	A
1731	3	B	B	B	B	B
1732	5	A	B	B	B	B
1733	5	C	B	B	B	B
1734	8b	B	B	B	B	A
1735	3	A	B	B	B	B
1736	5	C	C	C	C	IR
1737	7	C	C	C	C	D
1738	9	C	B	C	C	A
1739	2	A	B	B	B	B
1740	5	B	C	B	B	B
1741	4	A	B	B	B	A
1742	7	A	A	A	A	B
1743	7	C	C	C	C	IR
1744	1	D	D	D	D	IR
1745	9	A	A	A	A	A
1746	6	A	C	B	IP	A
1747	9	D	C	C	C	IR
1748	5	A	B	B	B	A
1749	6	B	C	B	B	IR
1750	9	A	A	A	A	A
1751	6	B	C	C	C	A
1752	1	B	A	A	A	A
1753	1	B	B	B	B	IR
1754	4	C	B	C	C	B
1755	3	B	D	C	IP	IR
1756	1	C	D	C	C	IR
1757	5	B	C	C	C	C
1758	7	A	B	B	B	B
1759	1	E	D	D	D	IR
1760	9	C	B	B	B	IR
1761	5	B	C	C	C	B
1762	6	B	D	C	IP	B
1763	2	A	A	A	A	A
1764	3	D	A	C	IP	B
1765	6	D	B	C	IP	C
1766	1	B	C	B	B	A
1767	5	A	B	B	B	D
1768	3	A	B	B	B	B
1769	7	B	A	A	A	A
1770	1	A	C	B	IP	IR
1771	7	B	A	B	B	IR
1772	13	E	D	D	D	C
1773	6	D	B	C	IP	B
1774	6	D	C	C	C	IR
1775	4	B	B	B	B	D
1776	6	D	C	D	D	B
1777	9	A	C	B	IP	B
1778	8b	D	C	C	C	D
1779	8b	A	C	B	IP	A
1780	2	C	C	C	C	IR
1781	6	C	B	B	B	A
1782	7	B	A	A	A	A
1783	6	A	B	B	B	A
1784	13	D	C	D	D	E
1785	6	E	C	D	IP	C
1786	7	B	C	C	C	B
1787	13	D	B	D	D	B
1788	8b	B	A	B	B	A
1789	13	B	C	C	C	B
1790	3	B	B	B	B	A
1791	7	C	C	C	C	C
1792	9	A	A	A	A	A
1793	2	A	C	B	IP	B
1794	1	B	A	B	B	IR
1795	3	C	B	B	B	B
1796	7	D	B	C	IP	B
1797	7	D	E	D	D	IR
1798	1	B	C	C	C	IR
1799	1	B	B	B	B	B
1800	5	A	C	B	IP	A
1801	2	D	B	C	IP	D
1802	6	A	A	A	A	A
1803	6	A	B	B	B	A
1804	6	C	C	C	C	D
1805	5	C	B	B	B	IR
1806	5	D	C	D	D	IR
1807	4	B	B	B	B	A
1808	9	B	B	B	B	C
1809	6	B	B	B	B	A
1810	5	B	B	B	B	B
1811	1	C	C	C	C	B
1812	9	C	A	B	IP	IR
1813	3	B	B	B	B	IR
1814	9	B	A	B	B	A
1815	8b	B	C	C	C	A
1816	13	E	D	D	D	E
1817	6	C	B	B	B	B
1818	5	C	C	C	C	A
1819	6	B	B	B	B	C
1820	7	B	C	B	B	B
1821	4	B	C	B	B	D
1822	9	D	B	C	IP	C
1823	6	C	A	B	IP	B
1824	6	C	B	C	C	C
1825	9	D	B	C	IP	IR
1826	5	D	A	C	IP	A
1827	5	B	C	C	C	IR
1828	9	C	B	C	C	IR
1829	3	B	B	B	B	A
1830	3	B	C	C	C	B
1831	2	C	B	B	B	B
1832	2	A	B	A	A	A
1833	11b	B	C	C	C	IR
1834	3	B	C	B	B	A
1835	7	C	A	B	IP	IR
1836	6	B	C	C	C	IR
1837	6	C	C	C	C	D
1838	9	B	B	B	B	A
1839	7	A	C	B	IP	B
1840	2	B	B	B	B	B
1841	1	C	C	C	C	A
1842	5	C	B	C	C	IR
1843	9	C	B	B	B	B
1844	9	C	C	C	C	E
1845	13	B	B	B	B	A
1846	7	C	A	B	IP	A
1847	8b	C	A	B	IP	A
1848	1	C	B	B	B	A
1849	3	B	B	B	B	IR
1850	6	B	A	B	B	A
1851	5	A	B	A	A	C
1852	6	B	B	B	B	B
1853	7	B	B	B	B	B
1854	5	B	B	B	B	C
1855	7	C	C	C	C	A
1856	6	E	E	E	E	D
1857	5	B	A	B	B	C
1858	3	B	B	B	B	C
1859	7	C	B	B	B	B
1860	2	B	A	A	A	A
1861	7	C	C	C	C	IR
1862	9	B	B	B	B	IR
1863	7	D	D	D	D	D
1864	1	A	A	A	A	A
1865	9	B	C	B	B	A
1866	9	B	C	C	C	B
1867	6	B	B	B	B	A
1868	1	B	B	B	B	IR
1869	11b	B	B	B	B	IR
1870	3	A	B	B	B	B
1871	5	A	B	B	B	IR
1872	5	B	C	B	B	IR
1873	5	D	B	C	IP	D
1874	9	D	A	C	IP	A
1875	9	B	D	C	IP	C
1876	5	B	B	B	B	A
1877	5	B	B	B	B	B
1878	2	C	C	C	C	C
1879	6	A	C	B	IP	A
1880	9	B	B	B	B	A
1881	9	B	B	B	B	A
1882	9	B	A	B	B	A
1883	3	B	B	B	B	B
1884	2	D	A	C	IP	A
1885	3	C	B	C	C	B
1886	9	C	C	C	C	IR
1887	6	B	C	C	C	A
1888	7	A	A	A	A	A
1889	6	B	C	B	B	A
1890	6	B	A	B	B	A
1891	1	D	C	D	D	A
1892	6	B	E	D	IP	D
1893	13	C	A	C	C	E
1894	5	C	C	C	C	IR
1895	13	B	C	C	C	B
1896	9	B	A	B	B	A
1897	5	D	B	D	IP	IR
1898	3	B	B	B	B	B
1899	5	B	B	B	B	B
1900	3	B	C	C	C	B
1901	4	A	C	B	IP	A
1902	8b	D	B	C	IP	D
1903	8b	E	A	C	IP	A
1904	9	B	A	B	B	B
1905	2	A	A	A	A	A
1906	4	B	B	B	B	B
1907	7	C	C	C	C	E
1908	13	C	C	C	C	B
1909	11b	B	C	C	C	IR
1910	1	A	B	B	B	A
1911	7	A	B	B	B	B
1912	7	C	A	B	IP	B
1913	7	C	A	B	IP	IR
1914	4	A	B	A	A	A
1915	5	B	B	B	B	A
1916	3	C	C	C	C	IR
1917	7	B	B	B	B	B
1918	7	A	C	B	IP	B
1919	7	A	B	B	B	IR
1920	2	A	A	A	A	A
1921	5	A	A	A	A	A
1922	7	D	B	C	IP	A
1923	4	B	D	C	IP	D
1924	7	B	A	B	B	A
1925	5	B	B	B	B	IR
1926	1	C	C	C	C	B
1927	6	A	C	B	IP	A
1928	6	B	A	A	A	A
1929	7	C	C	C	C	IR
1930	6	A	C	B	IP	A
1931	3	A	B	A	A	IR
1932	5	B	A	B	B	A
1933	7	A	B	B	B	A
1934	6	B	A	B	B	A
1935	7	B	B	B	B	B
1936	5	A	B	A	A	A
1937	5	B	A	A	A	A
1938	5	A	A	A	A	A
1939	7	B	B	B	B	A
1940	5	C	A	B	IP	B
1941	7	B	A	B	B	A
1942	7	B	B	B	B	A
1943	6	A	A	A	A	A
1944	6	D	A	C	IP	IR
1945	4	C	A	B	IP	A
1946	5	A	C	B	IP	B
1947	7	B	B	B	B	A
1948	6	A	B	B	B	C
1949	6	C	C	C	C	IR
1950	5	A	A	A	A	D
1951	7	A	A	A	A	B
1952	7	B	B	B	B	IR
1953	7	A	C	B	IP	A
1954	5	A	C	B	IP	A
1955	1	B	E	C	IP	B
1956	3	A	B	B	B	A
1957	3	C	A	B	IP	IR
1958	11b	A	B	B	B	A
1959	6	B	A	B	B	B
1960	3	B	B	B	B	IR
1961	3	C	B	C	C	C
1962	4	C	B	C	C	B
1963	7	C	A	B	IP	B
1964	11b	B	B	B	B	C
1965	5	A	B	B	B	A
1966	7	C	A	B	IP	A
1967	7	C	A	B	IP	B
1968	8b	C	B	B	B	C
1969	6	A	B	B	B	A
1970	4	B	C	B	B	C
1971	3	E	B	C	IP	C
1972	7	D	C	D	D	IR
1973	6	C	B	B	B	A
1974	7	B	B	B	B	IR
1975	5	C	B	C	C	C
1976	1	D	C	D	D	B
1977	7	B	C	B	B	IR
1978	1	C	C	C	C	IR
1979	5	C	B	C	C	B
1980	4	B	B	B	B	B
1981	5	A	B	B	B	A
1982	3	B	C	B	B	E
1983	1	D	B	C	IP	E
1984	3	A	C	B	IP	A
1985	6	A	D	C	IP	B
1986	7	A	C	B	IP	A
1987	7	C	B	C	C	C
1988	5	A	B	B	B	A
1989	3	A	A	A	A	A
1990	6	C	C	C	C	A
1991	5	C	B	B	B	IR
1992	7	C	B	C	C	A
1993	3	A	C	B	IP	A
1994	4	B	C	C	C	C
1995	11b	C	B	C	C	D
1996	11b	C	D	C	C	IR
1997	1	C	D	C	C	IR
1998	6	D	D	D	D	C
1999	6	B	C	C	C	B
[truncated: 5,165 more rows]
